# Supplementary material for: Flow cytometry may allow microscope-independent detection of holocentric chromosomes in plants
Source: Sci Rep. 2016 Jun 3;6:27161. doi: 10.1038/srep27161 (PMC4891681; doi:10.1038/srep27161)
Supplement: Supplementary tables S1 and S2 [file srep27161-s2.xls]

## Sheet: Title page
Flow cytometry may allow microscope-independent detection of holocentric chromosomes in plants
František Zedek, Pavel Veselý, Lucie Horová & Petr Bureš
Supplementary tables S1 and S2

## Sheet: Table S1
Species	Family		Sample code			Sample				Internal standard		relDNA	relCV	relG2	relDNA			Overall irradiation effect			relCV			Overall irradiation effect			relG2			Overall irradiation effect
		Chromo somes	control in green, irradiated in red	Internal standard	Particles analyzed	Mean of G0/G1 peak	CV of G0/G1 peak	No. of G0/G1 nuclei	No. of G2 nuclei	Mean of G0/G1 peak	CV of G0/G1 peak	Mean of sample peak / Mean of standard peak	Sample peak CV / Standard peak CV	Proportion of tetraploid nuclei = G2 / (G0/G1 + G2)	Median	Mean	Geo mean	Median irrad. / median control	Mean irrad. / mean control	Geom irrad. / geom control	Median	Mean	Geo mean	Median irrad. / median control	Mean irrad. / mean control	Geom irrad. / geom control	Median	Mean	Geo mean	Median irrad. / median control	Mean irrad. / mean control	Geom irrad. / Geom control
Asplenium bulbiferum	Aspleniaceae	mono	A. bulbiferum C-01	V. faba	5000	234	1.22	1675	12	191.34	1.42	1.22295	0.859155	0.00716418
Asplenium bulbiferum	Aspleniaceae	mono	A. bulbiferum C-02	V. faba	5000	239.27	1.17	2024	10	193.91	1.36	1.23392	0.860294	0.00494071
Asplenium bulbiferum	Aspleniaceae	mono	A. bulbiferum C-03	V. faba	5000	229.66	1.18	2385	4	188.33	1.32	1.21946	0.893939	0.00167715
Asplenium bulbiferum	Aspleniaceae	mono	A. bulbiferum C-04	sample died
Asplenium bulbiferum	Aspleniaceae	mono	A. bulbiferum C-05	V. faba	5000	232.25	1.14	1634	13	191.15	1.27	1.21501	0.897638	0.00795594
Asplenium bulbiferum	Aspleniaceae	mono	A. bulbiferum C-06	sample died
Asplenium bulbiferum	Aspleniaceae	mono	A. bulbiferum C-07	V. faba	5000	234.41	1.31	1524	9	191.27	1.44	1.22555	0.909722	0.00590551
Asplenium bulbiferum	Aspleniaceae	mono	A. bulbiferum C-08	V. faba	5000	234.62	1.27	1967	24	191.22	1.42	1.22696	0.894366	0.0122013
Asplenium bulbiferum	Aspleniaceae	mono	A. bulbiferum C-09	V. faba	5000	234.17	1.43	2239	40	188.6	1.49	1.24162	0.959732	0.0178651	1.22555	1.2265	1.22647				0.894366	0.896407	0.895866				0.00716418	0.00824428	0.00670301
Asplenium bulbiferum	Aspleniaceae	mono	A. bulbiferum X-01	V. faba	5000	235.53	1.42	1134	22	189.91	1.79	1.24022	0.793296	0.0194004
Asplenium bulbiferum	Aspleniaceae	mono	A. bulbiferum X-02	V. faba	5000	234.72	1.27	1617	8	190.47	1.33	1.23232	0.954887	0.00494743
Asplenium bulbiferum	Aspleniaceae	mono	A. bulbiferum X-03	V. faba	5000	234.71	1.43	1415	20	191.15	1.37	1.22788	1.0438	0.0141343
Asplenium bulbiferum	Aspleniaceae	mono	A. bulbiferum X-04	sample died
Asplenium bulbiferum	Aspleniaceae	mono	A. bulbiferum X-05	V. faba	5000	235.88	1.2	1621	28	192.41	1.32	1.22592	0.909091	0.0172733
Asplenium bulbiferum	Aspleniaceae	mono	A. bulbiferum X-06	sample died
Asplenium bulbiferum	Aspleniaceae	mono	A. bulbiferum X-07	V. faba	5000	234.78	1.38	1258	11	192.83	1.42	1.21755	0.971831	0.00874404
Asplenium bulbiferum	Aspleniaceae	mono	A. bulbiferum X-08	V. faba	5000	233.49	1.29	1814	35	192.17	1.53	1.21502	0.843137	0.0192944
Asplenium bulbiferum	Aspleniaceae	mono	A. bulbiferum X-09	V. faba	5000	236.07	1.3	1972	27	192.35	1.48	1.22729	0.878378	0.0136917
Asplenium bulbiferum	Aspleniaceae	mono	A. bulbiferum X-10	V. faba	5000	232.79	1.28	1435	13	191.12	1.52	1.21803	0.842105	0.00905923
Asplenium bulbiferum	Aspleniaceae	mono	A. bulbiferum X-11	V. faba	5000	233.52	1.07	1744	18	190.4	1.55	1.22647	0.690323	0.0103211
Asplenium bulbiferum	Aspleniaceae	mono	A. bulbiferum X-12	V. faba	5000	235.29	1.31	1742	31	192.4	1.62	1.22292	0.808642	0.0177956
Asplenium bulbiferum	Aspleniaceae	mono	A. bulbiferum X-13	V. faba	5000	231.33	1.26	1591	23	189.58	1.26	1.22022	1	0.0144563
Asplenium bulbiferum	Aspleniaceae	mono	A. bulbiferum X-14	V. faba	5000	234.68	1.4	1388	19	191.7	1.57	1.2242	0.89172	0.0136888
Asplenium bulbiferum	Aspleniaceae	mono	A. bulbiferum X-15	V. faba	5000	235.51	1.15	2285	32	191.83	1.38	1.2277	0.833333	0.0140044
Asplenium bulbiferum	Aspleniaceae	mono	A. bulbiferum X-16	V. faba	5000	235.48	1.46	1339	28	192.76	1.5	1.22162	0.973333	0.0209111
Asplenium bulbiferum	Aspleniaceae	mono	A. bulbiferum X-17	V. faba	5000	238.45	1.3	1803	15	192.43	1.57	1.23915	0.828025	0.00831947
Asplenium bulbiferum	Aspleniaceae	mono	A. bulbiferum X-18	sample died
Asplenium bulbiferum	Aspleniaceae	mono	A. bulbiferum X-19	V. faba	5000	235.21	1.36	1983	10	192.21	1.48	1.22371	0.918919	0.00504286
Asplenium bulbiferum	Aspleniaceae	mono	A. bulbiferum X-20	V. faba	5000	233.36	1.59	2068	51	191.4	1.59	1.21923	1	0.0246615	1.2242	1.22526	1.22524	0.998906	0.998994	0.999002	0.89172	0.892989	0.888429	0.997041	0.996188	0.991698	0.0140044	0.0138674	0.0126447	1.95478	1.68206	1.88642
Begonia bowerae	Begoniaceae	mono	B. bowerae C-01	S. lycopersicon	5000	211.52	2.73	2005	27	312.34	2.02	0.677211	1.35149	0.0134663
Begonia bowerae	Begoniaceae	mono	B. bowerae C-02	S. lycopersicon	5000	200.26	2.63	2489	49	296.05	2.42	0.67644	1.08678	0.0196866
Begonia bowerae	Begoniaceae	mono	B. bowerae C-03	S. lycopersicon	5000	204.11	2.5	1748	28	300.62	1.95	0.678963	1.28205	0.0160183
Begonia bowerae	Begoniaceae	mono	B. bowerae C-04	S. lycopersicon	5000	204.96	3.31	2307	50	302.99	2.48	0.676458	1.33468	0.0216732
Begonia bowerae	Begoniaceae	mono	B. bowerae C-05	S. lycopersicon	5000	201.65	2.94	2352	28	298.78	2.21	0.674911	1.33032	0.0119048
Begonia bowerae	Begoniaceae	mono	B. bowerae C-06	S. lycopersicon	5000	201	3	2152	76	298.59	2.29	0.673164	1.31004	0.035316	0.676449	0.676191	0.676189				1.32018	1.28256	1.27912				0.0178525	0.0196775	0.0183911
Begonia bowerae	Begoniaceae	mono	B. bowerae X-01	S. lycopersicon	5000	204.55	3.66	1835	276	297.16	2.52	0.68835	1.45238	0.150409
Begonia bowerae	Begoniaceae	mono	B. bowerae X-02	S. lycopersicon	5000	215.47	4.19	1332	30	315.17	2.64	0.683663	1.58712	0.0225225
Begonia bowerae	Begoniaceae	mono	B. bowerae X-03	S. lycopersicon	5000	202.87	3.47	1463	179	297.29	2.1	0.682398	1.65238	0.122351
Begonia bowerae	Begoniaceae	mono	B. bowerae X-04	S. lycopersicon	5000	207.65	2.75	1195	212	303.74	1.93	0.683644	1.42487	0.177406
Begonia bowerae	Begoniaceae	mono	B. bowerae X-05	S. lycopersicon	5000	201.54	3.71	1347	198	295.47	2.36	0.6821	1.57203	0.146993
Begonia bowerae	Begoniaceae	mono	B. bowerae X-06	S. lycopersicon	5000	213.33	4.82	1534	83	311.17	2.5	0.685574	1.928	0.0541069
Begonia bowerae	Begoniaceae	mono	B. bowerae X-07	S. lycopersicon	5000	201.98	3.22	2179	469	297.8	2.2	0.67824	1.46364	0.215236
Begonia bowerae	Begoniaceae	mono	B. bowerae X-08	S. lycopersicon	5000	204.92	5.52	1435	265	302.17	2.96	0.678161	1.86486	0.184669
Begonia bowerae	Begoniaceae	mono	B. bowerae X-09	S. lycopersicon	5000	203.18	5.95	761	51	299.08	3.05	0.67935	1.95082	0.0670171
Begonia bowerae	Begoniaceae	mono	B. bowerae X-10	S. lycopersicon	5000	198.66	5.34	813	40	300.91	4.14	0.660197	1.28986	0.0492005
Begonia bowerae	Begoniaceae	mono	B. bowerae X-11	S. lycopersicon	5000	200.27	4.42	1248	43	297.84	2.67	0.672408	1.65543	0.0344551
Begonia bowerae	Begoniaceae	mono	B. bowerae X-12	S. lycopersicon	5000	202.27	3.7	1323	233	298.63	2.48	0.677326	1.49194	0.176115
Begonia bowerae	Begoniaceae	mono	B. bowerae X-13	sample died
Begonia bowerae	Begoniaceae	mono	B. bowerae X-14	S. lycopersicon	5000	199.4	5.41	640	91	294.06	2.74	0.678093	1.97445	0.142187	0.67935	0.679193	0.679158	1.00429	1.00444	1.00439	1.58712	1.63906	1.625	1.2022	1.27796	1.2704	0.142187	0.118667	0.0968688	7.96459	6.03058	5.26715
Carex grayi	Cyperaceae	holo	C. grayi C-01	S. lycopersicon	5000	212.63	3.05	1853	22	346.26	2.55	0.614076	1.19608	0.0118726
Carex grayi	Cyperaceae	holo	C. grayi C-02	S. lycopersicon	5000	218.07	2.82	1687	30	355.59	2.65	0.613262	1.06415	0.017783
Carex grayi	Cyperaceae	holo	C. grayi C-03	S. lycopersicon	5000	212.61	3.02	1721	22	346.76	2.8	0.613133	1.07857	0.0127833
Carex grayi	Cyperaceae	holo	C. grayi C-04	S. lycopersicon	5000	213.06	2.69	1622	24	348.76	2.62	0.610907	1.02672	0.0147965
Carex grayi	Cyperaceae	holo	C. grayi C-05	S. lycopersicon	5000	211.5	2.68	1588	29	346.93	2.28	0.609633	1.17544	0.018262
Carex grayi	Cyperaceae	holo	C. grayi C-06	S. lycopersicon	5000	212.37	2.79	1572	28	348.81	2.47	0.608841	1.12955	0.0178117
Carex grayi	Cyperaceae	holo	C. grayi C-07	S. lycopersicon	5000	216.42	2.72	1048	24	358.21	1.99	0.604171	1.36683	0.0229008
Carex grayi	Cyperaceae	holo	C. grayi C-08	S. lycopersicon	5000	216.45	2.76	1237	17	362.66	2.55	0.59684	1.08235	0.0137429
Carex grayi	Cyperaceae	holo	C. grayi C-09	S. lycopersicon	5000	213.55	2.99	1058	21	351.69	2.46	0.607211	1.21545	0.0198488
Carex grayi	Cyperaceae	holo	C. grayi C-10	S. lycopersicon	5000	211.95	2.82	2124	25	344.93	2.47	0.614473	1.1417	0.0117702
Carex grayi	Cyperaceae	holo	C. grayi C-11	S. lycopersicon	5000	217.63	2.77	2025	17	357.1	2.48	0.609437	1.11694	0.00839506	0.609633	0.609271	0.609251				1.12955	1.14489	1.14158				0.0147965	0.0154515	0.014897
Carex grayi	Cyperaceae	holo	C. grayi X-01	S. lycopersicon	5000	214.8	3.19	1389	26	353.46	2.85	0.607707	1.1193	0.0187185
Carex grayi	Cyperaceae	holo	C. grayi X-02	S. lycopersicon	5000	213.23	2.8	1773	51	350.71	2.54	0.607995	1.10236	0.0287648
Carex grayi	Cyperaceae	holo	C. grayi X-03	S. lycopersicon	5000	213.75	3.22	1292	25	346.32	2.69	0.617204	1.19703	0.0193498
Carex grayi	Cyperaceae	holo	C. grayi X-04	S. lycopersicon	5000	216.23	2.82	2161	30	354.27	2.35	0.610354	1.2	0.0138825
Carex grayi	Cyperaceae	holo	C. grayi X-05	S. lycopersicon	5000	214.6	2.79	3143	18	361.14	2.69	0.594229	1.03717	0.00572701
Carex grayi	Cyperaceae	holo	C. grayi X-06	S. lycopersicon	5000	212.37	3.15	1224	45	347.79	2.93	0.610627	1.07509	0.0367647
Carex grayi	Cyperaceae	holo	C. grayi X-07	S. lycopersicon	5000	211.49	2.84	1487	34	342.79	2.34	0.616967	1.21368	0.0228648
Carex grayi	Cyperaceae	holo	C. grayi X-08	S. lycopersicon	5000	217.97	3.05	2473	17	353.97	2.35	0.615787	1.29787	0.00687424
Carex grayi	Cyperaceae	holo	C. grayi X-09	S. lycopersicon	5000	210.76	3.04	1867	23	342.65	2.62	0.615088	1.16031	0.0123192
Carex grayi	Cyperaceae	holo	C. grayi X-10	S. lycopersicon	5000	214.95	2.93	1366	20	348.72	2.21	0.616397	1.32579	0.0146413
Carex grayi	Cyperaceae	holo	C. grayi X-11	S. lycopersicon	5000	210.7	2.83	1951	30	347.36	2.54	0.606575	1.11417	0.0153767
Carex grayi	Cyperaceae	holo	C. grayi X-12	S. lycopersicon	5000	215.67	2.68	1631	26	350.84	2.25	0.614725	1.19111	0.0159411
Carex grayi	Cyperaceae	holo	C. grayi X-13	S. lycopersicon	5000	217.81	2.9	1097	35	362.52	2.05	0.600822	1.41463	0.0319052
Carex grayi	Cyperaceae	holo	C. grayi X-14	S. lycopersicon	5000	216.36	3	2092	33	352.94	2.37	0.613022	1.26582	0.0157744
Carex grayi	Cyperaceae	holo	C. grayi X-15	S. lycopersicon	5000	212.01	2.75	1870	21	346.93	2.31	0.611103	1.19048	0.0112299
Carex grayi	Cyperaceae	holo	C. grayi X-16	S. lycopersicon	5000	218.81	3.07	1413	28	356.99	2.26	0.61293	1.35841	0.019816
Carex grayi	Cyperaceae	holo	C. grayi X-17	S. lycopersicon	5000	213.77	2.76	1160	22	345.94	2.17	0.61794	1.27189	0.0189655
Carex grayi	Cyperaceae	holo	C. grayi X-18	S. lycopersicon	5000	217.57	2.83	1840	24	357.51	2.46	0.60857	1.15041	0.0130435
Carex grayi	Cyperaceae	holo	C. grayi X-19	S. lycopersicon	5000	213.36	2.88	1648	27	349.91	2.54	0.609757	1.13386	0.0163835
Carex grayi	Cyperaceae	holo	C. grayi X-20	S. lycopersicon	5000	222.31	2.57	1940	22	366.28	2.18	0.60694	1.1789	0.0113402	0.610865	0.610737	0.61071	1.00202	1.00241	1.00239	1.19079	1.19991	1.19622	1.05422	1.04806	1.04787	0.0158578	0.0174842	0.0159169	1.07172	1.13155	1.06846
Carex humilis	Cyperaceae	holo	C. humilis C-01	S. lycopersicon	10000	203.95	2.45	2555	134	348.03	2.01	0.586013	1.21891	0.0524462
Carex humilis	Cyperaceae	holo	C. humilis C-02	S. lycopersicon	10000	200.64	2.59	2927	146	342.69	1.99	0.585485	1.30151	0.0498804
Carex humilis	Cyperaceae	holo	C. humilis C-03	sample died
Carex humilis	Cyperaceae	holo	C. humilis C-04	sample died
Carex humilis	Cyperaceae	holo	C. humilis C-05	S. lycopersicon	10000	205.69	2.61	3693	215	352.23	2	0.583965	1.305	0.0582183
Carex humilis	Cyperaceae	holo	C. humilis C-06	sample died
Carex humilis	Cyperaceae	holo	C. humilis C-07	sample died
Carex humilis	Cyperaceae	holo	C. humilis C-08	S. lycopersicon	5000	200.29	2.6	1035	29	345.98	2.31	0.578906	1.12554	0.0280193
Carex humilis	Cyperaceae	holo	C. humilis C-09	sample died
Carex humilis	Cyperaceae	holo	C. humilis C-10	S. lycopersicon	5000	208.08	3.36	1427	73	351.47	2.66	0.592028	1.26316	0.0511563	0.585485	0.585279	0.585264				1.26316	1.24282	1.24099				0.0511563	0.0479441	0.0465385
Carex humilis	Cyperaceae	holo	C. humilis X-01	S. lycopersicon	10000	202.24	2.88	992	94	347.97	2.04	0.5812	1.41176	0.0947581
Carex humilis	Cyperaceae	holo	C. humilis X-02	S. lycopersicon	10000	205.59	2.75	2034	141	350.57	2.02	0.586445	1.36139	0.0693215
Carex humilis	Cyperaceae	holo	C. humilis X-03	sample died
Carex humilis	Cyperaceae	holo	C. humilis X-04	sample died
Carex humilis	Cyperaceae	holo	C. humilis X-05	S. lycopersicon	10000	200.23	2.86	3122	165	342.2	2.1	0.585126	1.3619	0.0528507
Carex humilis	Cyperaceae	holo	C. humilis X-06	sample died
Carex humilis	Cyperaceae	holo	C. humilis X-07	sample died
Carex humilis	Cyperaceae	holo	C. humilis X-08	sample died
Carex humilis	Cyperaceae	holo	C. humilis X-09	sample died
Carex humilis	Cyperaceae	holo	C. humilis X-10	sample died
Carex humilis	Cyperaceae	holo	C. humilis X-11	S. lycopersicon	5000	199.43	2.7	2393	67	344.23	2.07	0.579351	1.30435	0.0279983
Carex humilis	Cyperaceae	holo	C. humilis X-12	S. lycopersicon	5000	200.06	3.12	1312	61	344.56	2.29	0.580625	1.36245	0.0464939
Carex humilis	Cyperaceae	holo	C. humilis X-13	sample died
Carex humilis	Cyperaceae	holo	C. humilis X-14	sample died
Carex humilis	Cyperaceae	holo	C. humilis X-15	S. lycopersicon	5000	204.1	2.59	2195	34	349.3	2.13	0.584311	1.21596	0.0154897
Carex humilis	Cyperaceae	holo	C. humilis X-16	S. lycopersicon	5000	204.84	2.91	1949	40	353.49	2.15	0.579479	1.35349	0.0205233	0.5812	0.582362	0.582356	0.99268	0.995016	0.995031	1.36139	1.33876	1.33747	1.07776	1.07719	1.07774	0.0464939	0.0467765	0.0392562	0.90886	0.975647	0.843521
Carex pilulifera	Cyperaceae	holo	C. pilulifera C-01	S. lycopersicon	10000	210.41	2.6	2429	109	328.55	1.98	0.64042	1.31313	0.0448744
Carex pilulifera	Cyperaceae	holo	C. pilulifera C-02	sample died
Carex pilulifera	Cyperaceae	holo	C. pilulifera C-03	S. lycopersicon	10000	203.96	2.62	2976	87	322.05	2.25	0.633318	1.16444	0.0292339
Carex pilulifera	Cyperaceae	holo	C. pilulifera C-04	S. lycopersicon	10000	217.19	2.24	4913	71	340.18	1.84	0.638456	1.21739	0.0144515
Carex pilulifera	Cyperaceae	holo	C. pilulifera C-05	sample died
Carex pilulifera	Cyperaceae	holo	C. pilulifera C-06	sample died											0.638456	0.637398	0.637391				1.21739	1.23166	1.23013				0.0292339	0.0295199	0.0266644
Carex pilulifera	Cyperaceae	holo	C. pilulifera X-01	S. lycopersicon	10000	210.73	2.72	2388	127	327.54	2.03	0.643372	1.3399	0.0531826
Carex pilulifera	Cyperaceae	holo	C. pilulifera X-02	sample died
Carex pilulifera	Cyperaceae	holo	C. pilulifera X-03	sample died
Carex pilulifera	Cyperaceae	holo	C. pilulifera X-04	S. lycopersicon	10000	210.47	2.74	2960	121	329.02	1.92	0.639688	1.42708	0.0408784
Carex pilulifera	Cyperaceae	holo	C. pilulifera X-05	sample died
Carex pilulifera	Cyperaceae	holo	C. pilulifera X-06	sample died
Carex pilulifera	Cyperaceae	holo	C. pilulifera X-07	S. lycopersicon	7856	207.93	2.61	2692	82	326.18	2.05	0.63747	1.27317	0.0304606	0.639688	0.640176	0.640172	0.998075	0.99566	0.995656	1.3399	1.34672	1.34525	1.10063	1.09342	1.09358	0.0408784	0.0415072	0.0404576	1.39832	1.40607	1.51729
Cymbalaria muralis	Plantaginaceae	mono	C. muralis C-01	O. sativa	10000	298.81	2.79	4427	108	203.12	3.64	1.4711	0.766484	0.0243958
Cymbalaria muralis	Plantaginaceae	mono	C. muralis C-02	O. sativa	10000	292.5	3.04	4496	32	200.26	4.57	1.4606	0.665208	0.00711744
Cymbalaria muralis	Plantaginaceae	mono	C. muralis C-03	O. sativa	10000	296.54	2.9	6078	97	200.42	3.11	1.47959	0.932476	0.0159592
Cymbalaria muralis	Plantaginaceae	mono	C. muralis C-04	O. sativa	10000	295.12	3.15	5459	350	200.53	4.02	1.4717	0.783582	0.0641143
Cymbalaria muralis	Plantaginaceae	mono	C. muralis C-05	O. sativa	10000	293.68	2.81	5105	106	201.39	3.73	1.45827	0.753351	0.020764	1.4711	1.46825	1.46823				0.766484	0.78022	0.775597				0.020764	0.0264701	0.020577
Cymbalaria muralis	Plantaginaceae	mono	C. muralis X-01	O. sativa	10000	287.84	6.22	2769	442	198.28	4.17	1.45168	1.49161	0.159624
Cymbalaria muralis	Plantaginaceae	mono	C. muralis X-02	sample died
Cymbalaria muralis	Plantaginaceae	mono	C. muralis X-03	O. sativa	8909	300	3.1	2322	452	203.28	3.34	1.4758	0.928144	0.19466
Cymbalaria muralis	Plantaginaceae	mono	C. muralis X-04	O. sativa	10000	296.79	3.92	864	127	198.89	3.4	1.49223	1.15294	0.146991
Cymbalaria muralis	Plantaginaceae	mono	C. muralis X-05	O. sativa	10000	298.3	3.52	2225	588	201.48	3.74	1.48054	0.941176	0.26427
Cymbalaria muralis	Plantaginaceae	mono	C. muralis X-06	O. sativa	9975	293.62	3.36	3191	452	202.06	2.82	1.45313	1.19149	0.141648
Cymbalaria muralis	Plantaginaceae	mono	C. muralis X-07	O. sativa	10000	300.74	3.04	2260	475	201.23	3.23	1.49451	0.941176	0.210177
Cymbalaria muralis	Plantaginaceae	mono	C. muralis X-08	sample died
Cymbalaria muralis	Plantaginaceae	mono	C. muralis X-09	O. sativa	10000	288.83	4.48	1309	338	196.29	4.17	1.47145	1.07434	0.258212
Cymbalaria muralis	Plantaginaceae	mono	C. muralis X-10	O. sativa	10000	298.35	3.34	2426	737	201.87	3.8	1.47793	0.878947	0.303792	1.47686	1.47466	1.47459	0.996098	0.995655	0.995691	1.00776	1.07498	1.05975	1.31478	1.37779	1.36636	0.202418	0.209922	0.202422	9.74855	7.93052	9.83728
Drosera capensis	Droseraceae	holo	D. capensis C-01	S. lycopersicon	5000	208.31	7	654	242	462.45	3.22	0.450449	2.17391	0.370031
Drosera capensis	Droseraceae	holo	D. capensis C-02	S. lycopersicon	5000	185.69	6.56	2070	223	438.52	2.95	0.423447	2.22373	0.107729
Drosera capensis	Droseraceae	holo	D. capensis C-03	S. lycopersicon	5000	197.81	10.76	662	169	447.53	2.65	0.442004	4.06038	0.255287
Drosera capensis	Droseraceae	holo	D. capensis C-04	sample died
Drosera capensis	Droseraceae	holo	D. capensis C-05	S. lycopersicon	5000	183.53	8.83	1517	251	443.2	2.54	0.414102	3.47638	0.165458
Drosera capensis	Droseraceae	holo	D. capensis C-06	S. lycopersicon	5000	188.76	7.76	1070	244	428.97	2.78	0.440031	2.79137	0.228037
Drosera capensis	Droseraceae	holo	D. capensis C-07	S. lycopersicon	5000	204.77	8.82	478	122	453.35	2.93	0.451682	3.01024	0.25523
Drosera capensis	Droseraceae	holo	D. capensis C-08	sample died
Drosera capensis	Droseraceae	holo	D. capensis C-09	S. lycopersicon	5000	180.96	5.91	2153	216	431.95	2.64	0.418937	2.23864	0.100325
Drosera capensis	Droseraceae	holo	D. capensis C-10	S. lycopersicon	5000	196.95	8.66	932	180	444.78	2.81	0.442803	3.08185	0.193133
Drosera capensis	Droseraceae	holo	D. capensis C-11	sample died
Drosera capensis	Droseraceae	holo	D. capensis C-12	S. lycopersicon	5000	200.8	7.05	566	173	454.89	2.38	0.441425	2.96218	0.305654
Drosera capensis	Droseraceae	holo	D. capensis C-13	S. lycopersicon	5000	179.21	5.62	2501	261	436.7	2.01	0.410373	2.79602	0.104358
Drosera capensis	Droseraceae	holo	D. capensis C-14	S. lycopersicon	5000	176.99	6.2	2055	210	419.34	2.74	0.422068	2.26277	0.10219	0.440031	0.432484	0.432249				2.79602	2.82522	2.77159				0.193133	0.198858	0.179385
Drosera capensis	Droseraceae	holo	D. capensis X-01	sample died
Drosera capensis	Droseraceae	holo	D. capensis X-02	sample died
Drosera capensis	Droseraceae	holo	D. capensis X-03	sample died
Drosera capensis	Droseraceae	holo	D. capensis X-04	S. lycopersicon	5000	199.48	7.11	502	226	457.34	2.66	0.436174	2.67293	0.450199
Drosera capensis	Droseraceae	holo	D. capensis X-05	sample died
Drosera capensis	Droseraceae	holo	D. capensis X-06	sample died
Drosera capensis	Droseraceae	holo	D. capensis X-07	S. lycopersicon	5000	193.46	8.62	1820	256	446.45	2.65	0.43333	3.25283	0.140659
Drosera capensis	Droseraceae	holo	D. capensis X-08	S. lycopersicon	5000	198.51	8.11	1452	302	456.46	2.48	0.43489	3.27016	0.207989
Drosera capensis	Droseraceae	holo	D. capensis X-09	S. lycopersicon	5000	193.77	8	2082	339	445.29	3.07	0.435155	2.60586	0.162824
Drosera capensis	Droseraceae	holo	D. capensis X-10	S. lycopersicon	5000	195.19	7.73	1574	265	444.87	3.14	0.438757	2.46178	0.168361
Drosera capensis	Droseraceae	holo	D. capensis X-11	sample died
Drosera capensis	Droseraceae	holo	D. capensis X-12	S. lycopersicon	5000	201.61	8.96	453	80	461.27	2.87	0.437076	3.12195	0.1766
Drosera capensis	Droseraceae	holo	D. capensis X-13	S. lycopersicon	5000	202.78	9.19	2128	330	466.74	3.5	0.43446	2.62571	0.155075
Drosera capensis	Droseraceae	holo	D. capensis X-14	S. lycopersicon	5000	189.82	8.7	2355	323	450.06	3.41	0.421766	2.55132	0.137155
Drosera capensis	Droseraceae	holo	D. capensis X-15	S. lycopersicon	5000	188.88	7.92	1923	315	441.7	2.3	0.427621	3.44348	0.163807
Drosera capensis	Droseraceae	holo	D. capensis X-16	S. lycopersicon	5000	186.71	8.72	1879	337	442.75	3.46	0.421705	2.52023	0.179351
Drosera capensis	Droseraceae	holo	D. capensis X-17	S. lycopersicon	5000	198.17	8.7	1392	247	461.74	2.8	0.429181	3.10714	0.177443
Drosera capensis	Droseraceae	holo	D. capensis X-18	sample died
Drosera capensis	Droseraceae	holo	D. capensis X-19	S. lycopersicon	5000	200.41	8.05	1586	207	456.88	2.62	0.438649	3.07252	0.130517
Drosera capensis	Droseraceae	holo	D. capensis X-20	S. lycopersicon	5000	201.09	9.19	1208	233	449.13	2.63	0.447732	3.4943	0.192881
Drosera capensis	Droseraceae	holo	D. capensis X-21	S. lycopersicon	5000	196.74	9	1761	247	444.82	3.09	0.442291	2.91262	0.140261
Drosera capensis	Droseraceae	holo	D. capensis X-22	S. lycopersicon	5000	190.91	7.68	1121	154	443.7	2.81	0.430268	2.7331	0.137377
Drosera capensis	Droseraceae	holo	D. capensis X-23	sample died
Drosera capensis	Droseraceae	holo	D. capensis X-24	S. lycopersicon	5000	190.37	7.55	2358	208	452.48	2.55	0.420726	2.96078	0.0882103
Drosera capensis	Droseraceae	holo	D. capensis X-25	S. lycopersicon	5000	189.22	6.85	1935	234	453.14	2.76	0.417575	2.48188	0.12093
Drosera capensis	Droseraceae	holo	D. capensis X-26	S. lycopersicon	5000	204.14	9.54	1291	173	466.34	2.32	0.437749	4.11207	0.134005	0.434675	0.432506	0.432434	0.987829	1.00005	1.00043	2.9367	2.9667	2.93776	1.05032	1.05008	1.05995	0.15895	0.170202	0.160333	0.823006	0.855902	0.893789
Drosera scorpioides	Droseraceae	holo	D. scorpioides C-01	B. perennis	3714	389.29	2.32	1267	20	203.93	1.87	1.90894	1.24064	0.0157853
Drosera scorpioides	Droseraceae	holo	D. scorpioides C-02	B. perennis	5000	382.83	2.79	1524	26	200.9	2.2	1.90557	1.26818	0.0170604
Drosera scorpioides	Droseraceae	holo	D. scorpioides C-03	B. perennis	5000	401.84	2.59	1236	23	211.7	1.82	1.89816	1.42308	0.0186084
Drosera scorpioides	Droseraceae	holo	D. scorpioides C-04	B. perennis	5000	389.05	2.08	1091	15	204.24	1.92	1.90487	1.08333	0.0137489
Drosera scorpioides	Droseraceae	holo	D. scorpioides C-05	B. perennis	4186	408.94	3.35	583	23	216.82	2.65	1.88608	1.26415	0.0394511
Drosera scorpioides	Droseraceae	holo	D. scorpioides C-06	B. perennis	3560	405.04	3.09	860	23	215.2	4.03	1.88216	0.766749	0.0267442
Drosera scorpioides	Droseraceae	holo	D. scorpioides C-07	B. perennis	5000	412.13	2.63	1374	18	217.57	1.92	1.89424	1.36979	0.0131004
Drosera scorpioides	Droseraceae	holo	D. scorpioides C-08	B. perennis	5000	394.54	2.64	1393	20	207.18	2.06	1.90433	1.28155	0.0143575	1.90125	1.89804	1.89802				1.26617	1.21218	1.19387				0.0164228	0.019857	0.018492
Drosera scorpioides	Droseraceae	holo	D. scorpioides X-01	B. perennis	2476	401.84	2.5	496	6	209.85	1.61	1.91489	1.5528	0.0120968
Drosera scorpioides	Droseraceae	holo	D. scorpioides X-02	B. perennis	3096	410.2	3.03	542	13	215.62	1.98	1.90242	1.5303	0.0239852
Drosera scorpioides	Droseraceae	holo	D. scorpioides X-03	B. perennis	4211	402.58	2.42	948	17	208.98	1.74	1.9264	1.3908	0.0179325
Drosera scorpioides	Droseraceae	holo	D. scorpioides X-04	B. perennis	3243	396.41	2.28	465	15	207.81	1.81	1.90756	1.25967	0.0322581
Drosera scorpioides	Droseraceae	holo	D. scorpioides X-05	B. perennis	4232	402.44	2.83	769	15	209.79	1.82	1.9183	1.55495	0.0195059
Drosera scorpioides	Droseraceae	holo	D. scorpioides X-06	B. perennis	3380	406.61	3.28	521	15	212.72	1.94	1.91148	1.69072	0.0287908
Drosera scorpioides	Droseraceae	holo	D. scorpioides X-07	B. perennis	3008	396.86	2.42	604	30	207.23	1.74	1.91507	1.3908	0.0496689
Drosera scorpioides	Droseraceae	holo	D. scorpioides X-08	B. perennis	3879	400.47	2.73	651	13	208.13	2.15	1.92413	1.26977	0.0199693
Drosera scorpioides	Droseraceae	holo	D. scorpioides X-09	B. perennis	4229	401.12	2.61	763	7	208.18	1.88	1.92679	1.3883	0.00917431
Drosera scorpioides	Droseraceae	holo	D. scorpioides X-10	B. perennis	2718	423.2	3.39	491	10	221.14	2	1.91372	1.695	0.0203666
Drosera scorpioides	Droseraceae	holo	D. scorpioides X-11	B. perennis	3178	417.25	2.54	495	9	219.13	1.67	1.90412	1.52096	0.0181818
Drosera scorpioides	Droseraceae	holo	D. scorpioides X-12	B. perennis	4092	393.65	2.99	740	11	205.29	2.08	1.91753	1.4375	0.0148649	1.91498	1.9152	1.91519	1.00722	1.00904	1.00904	1.47923	1.47346	1.46711	1.16827	1.21554	1.22887	0.0197376	0.0222329	0.0202381	1.20184	1.11965	1.09443
Eleocharis palustris	Cyperaceae	holo	E. palustris C-01	B. perennis	10000	252	1.85	5426	73	211.81	1.92	1.18975	0.963542	0.0134537
Eleocharis palustris	Cyperaceae	holo	E. palustris C-02	B. perennis	10000	255.31	1.63	5440	38	212.26	1.73	1.20282	0.942197	0.00698529
Eleocharis palustris	Cyperaceae	holo	E. palustris C-03	B. perennis	10000	256.25	1.54	5115	23	214.95	1.74	1.19214	0.885057	0.00449658
Eleocharis palustris	Cyperaceae	holo	E. palustris C-04	B. perennis	10000	252.9	1.33	4266	25	211.13	1.37	1.19784	0.970803	0.00586029
Eleocharis palustris	Cyperaceae	holo	E. palustris C-05	B. perennis	10000	251.65	2.17	6770	300	210.11	2.24	1.19771	0.96875	0.0443131
Eleocharis palustris	Cyperaceae	holo	E. palustris C-06	B. perennis	10000	260.43	2.21	2575	60	223.05	1.73	1.16759	1.27746	0.023301	1.19492	1.19131	1.19125				0.966146	1.0013	0.994135				0.0102195	0.0164017	0.0116938
Eleocharis palustris	Cyperaceae	holo	E. palustris X-01	B. perennis	10000	245.76	2.67	4762	40	209.69	2.19	1.17202	1.21918	0.00839983
Eleocharis palustris	Cyperaceae	holo	E. palustris X-02	B. perennis	10000	250.76	2.39	4134	47	209.98	1.89	1.19421	1.26455	0.0113691
Eleocharis palustris	Cyperaceae	holo	E. palustris X-03	B. perennis	10000	251.27	1.87	5013	32	211.05	1.8	1.19057	1.03889	0.0063834
Eleocharis palustris	Cyperaceae	holo	E. palustris X-04	B. perennis	10000	270.76	3.15	2918	72	223.23	1.56	1.21292	2.01923	0.0246744
Eleocharis palustris	Cyperaceae	holo	E. palustris X-05	B. perennis	10000	255.13	3.15	3134	68	210.02	1.67	1.21479	1.88623	0.0216975
Eleocharis palustris	Cyperaceae	holo	E. palustris X-06	B. perennis	10000	226.4	2.77	5519	54	195.49	2.06	1.15812	1.34466	0.00978438
Eleocharis palustris	Cyperaceae	holo	E. palustris X-07	B. perennis	10000	255.02	2.62	3582	35	220.93	1.62	1.1543	1.61728	0.00977108
Eleocharis palustris	Cyperaceae	holo	E. palustris X-08	B. perennis	10000	246.32	2.84	3778	24	212.27	1.76	1.16041	1.61364	0.00635257
Eleocharis palustris	Cyperaceae	holo	E. palustris X-09	B. perennis	10000	244.5	2.6	4667	45	208.92	1.74	1.1703	1.49425	0.00964217	1.17202	1.18085	1.18065	1.01954	1.00886	1.00898	1.49425	1.49977	1.46967	1.54661	1.49782	1.47834	0.00977108	0.0120083	0.0107462	0.956119	0.732138	0.918968
Euonymus japonicus	Celastraceae	mono	E. japonicus C-01	O. sativa	5000	222.3	5.65	2127	27	269.54	4.83	0.824738	1.16977	0.0126939
Euonymus japonicus	Celastraceae	mono	E. japonicus C-02	O. sativa	5000	216.19	7.16	2470	26	255.28	3.39	0.846874	2.11209	0.0105263
Euonymus japonicus	Celastraceae	mono	E. japonicus C-03	O. sativa	5000	202.94	6.22	1710	13	243.5	3.83	0.833429	1.62402	0.00760234
Euonymus japonicus	Celastraceae	mono	E. japonicus C-04	O. sativa	5000	202.05	4.99	1822	14	241.31	4.12	0.837305	1.21117	0.00768386
Euonymus japonicus	Celastraceae	mono	E. japonicus C-05	O. sativa	5000	192.8	6.2	2471	30	236.51	4.61	0.815188	1.3449	0.0121408
Euonymus japonicus	Celastraceae	mono	E. japonicus C-06	O. sativa	5000	229.35	5.34	1925	44	257.94	4.88	0.88916	1.09426	0.0228571
Euonymus japonicus	Celastraceae	mono	E. japonicus C-07	O. sativa	5000	213.51	4.95	2901	57	254.39	3.75	0.839302	1.32	0.0196484
Euonymus japonicus	Celastraceae	mono	E. japonicus C-08	O. sativa	5000	225.88	5.88	1750	38	278.07	7.12	0.812313	0.825843	0.0217143
Euonymus japonicus	Celastraceae	mono	E. japonicus C-09	O. sativa	5000	205.02	5.1	2228	23	246.08	3.96	0.833144	1.28788	0.0103232
Euonymus japonicus	Celastraceae	mono	E. japonicus C-10	O. sativa	5000	219.47	4.78	2110	17	256.45	6.24	0.8558	0.766026	0.00805687	0.835367	0.838725	0.838467				1.24952	1.2756	1.22631				0.0113336	0.0133247	0.0122623
Euonymus japonicus	Celastraceae	mono	E. japonicus X-01	O. sativa	5000	194.47	7.49	1615	59	236.43	4.28	0.822527	1.75	0.0365325
Euonymus japonicus	Celastraceae	mono	E. japonicus X-02	O. sativa	5000	207.5	5.94	2101	330	256.19	4.78	0.809946	1.24268	0.157068
Euonymus japonicus	Celastraceae	mono	E. japonicus X-03	O. sativa	5000	194.66	5.54	1556	41	238.84	5	0.815023	1.108	0.0263496
Euonymus japonicus	Celastraceae	mono	E. japonicus X-04	O. sativa	5000	196	4.87	1317	48	237.85	4.71	0.824049	1.03397	0.0364465
Euonymus japonicus	Celastraceae	mono	E. japonicus X-05	O. sativa	5000	208.3	6.07	2032	347	252.07	4.99	0.826358	1.21643	0.170768
Euonymus japonicus	Celastraceae	mono	E. japonicus X-06	O. sativa	5000	202.46	5.17	1197	166	244.44	4.8	0.828261	1.07708	0.13868
Euonymus japonicus	Celastraceae	mono	E. japonicus X-07	O. sativa	5000	204.65	4.01	1155	3	240.82	3.92	0.849805	1.02296	0.0025974
Euonymus japonicus	Celastraceae	mono	E. japonicus X-08	O. sativa	5000	200.74	5.53	1645	186	238.15	4.78	0.842914	1.1569	0.11307
Euonymus japonicus	Celastraceae	mono	E. japonicus X-09	O. sativa	5000	204.16	5.62	1938	318	242.46	3.95	0.842036	1.42278	0.164087
Euonymus japonicus	Celastraceae	mono	E. japonicus X-10	O. sativa	5000	199.69	5.63	1950	419	238.33	4.41	0.837872	1.27664	0.214872
Euonymus japonicus	Celastraceae	mono	E. japonicus X-11	O. sativa	5000	218	8.8	1440	219	270.64	5.08	0.805498	1.73228	0.152083
Euonymus japonicus	Celastraceae	mono	E. japonicus X-12	O. sativa	5000	198.01	7.65	1939	117	242.23	4.14	0.817446	1.84783	0.0603404
Euonymus japonicus	Celastraceae	mono	E. japonicus X-13	O. sativa	5000	218.87	4.94	1682	43	257.98	4.03	0.848399	1.22581	0.0255648
Euonymus japonicus	Celastraceae	mono	E. japonicus X-14	sample died
Euonymus japonicus	Celastraceae	mono	E. japonicus X-15	O. sativa	5000	193.84	6.66	1506	248	236.39	4.73	0.820001	1.40803	0.164675
Euonymus japonicus	Celastraceae	mono	E. japonicus X-16	O. sativa	5000	209.06	4.35	1642	185	259.35	4.24	0.806092	1.02594	0.112667
Euonymus japonicus	Celastraceae	mono	E. japonicus X-17	O. sativa	5000	201.22	4.68	1629	60	239.18	4.34	0.841291	1.07834	0.0368324
Euonymus japonicus	Celastraceae	mono	E. japonicus X-18	O. sativa	5000	190.04	5.56	1590	228	233.47	4.79	0.81398	1.16075	0.143396
Euonymus japonicus	Celastraceae	mono	E. japonicus X-19	O. sativa	5000	203	6.82	1691	140	249.85	5.17	0.812487	1.31915	0.0827912
Euonymus japonicus	Celastraceae	mono	E. japonicus X-20	O. sativa	5000	215.86	5.25	1772	382	262.96	5.88	0.820885	0.892857	0.215576	0.822527	0.825519	0.825403	0.984629	0.984255	0.98442	1.21643	1.26308	1.23897	0.973519	0.990185	1.01032	0.11307	0.108126	0.0760775	9.97654	8.1147	6.20417
Isolepis prolifera	Cyperaceae	holo	I. prolifera C-01	C. acutiformis	5000	197.21	4.48	1854	20	327.28	3.6	0.602573	1.24444	0.0106724
Isolepis prolifera	Cyperaceae	holo	I. prolifera C-02	C. acutiformis	5000	198.69	3.97	1274	20	328.89	3.01	0.604123	1.31894	0.015456
Isolepis prolifera	Cyperaceae	holo	I. prolifera C-03	C. acutiformis	5000	196.09	4.16	2038	14	323.77	3.29	0.605646	1.26444	0.00682261
Isolepis prolifera	Cyperaceae	holo	I. prolifera C-04	C. acutiformis	5000	197.72	3.81	1704	8	328.16	3.15	0.602511	1.20952	0.0046729
Isolepis prolifera	Cyperaceae	holo	I. prolifera C-05	C. acutiformis	5000	194.29	3.57	1375	18	320.29	3.35	0.606607	1.06567	0.0129218
Isolepis prolifera	Cyperaceae	holo	I. prolifera C-06	C. acutiformis	5000	195.2	4.04	1014	16	321.59	3.01	0.606984	1.34219	0.015534
Isolepis prolifera	Cyperaceae	holo	I. prolifera C-07	C. acutiformis	5000	192.09	3.9	1838	8	316.74	3.18	0.60646	1.22642	0.00433369
Isolepis prolifera	Cyperaceae	holo	I. prolifera C-08	C. acutiformis	5000	190.69	4.14	1527	14	315.21	3.12	0.604962	1.32692	0.00908501	0.605304	0.604983	0.604981				1.25444	1.24982	1.24689				0.00987868	0.00993728	0.00896056
Isolepis prolifera	Cyperaceae	holo	I. prolifera X-01	C. acutiformis	5000	193.26	3.8	1191	4	319.45	2.96	0.604977	1.28378	0.00334728
Isolepis prolifera	Cyperaceae	holo	I. prolifera X-02	C. acutiformis	5000	195.15	4.17	1907	11	322.35	3.23	0.605398	1.29102	0.00573514
Isolepis prolifera	Cyperaceae	holo	I. prolifera X-03	C. acutiformis	5000	193.07	4.13	1109	13	320	3.25	0.603344	1.27077	0.0115865
Isolepis prolifera	Cyperaceae	holo	I. prolifera X-04	C. acutiformis	5000	197.84	4.76	2053	21	322.63	3.03	0.61321	1.57096	0.0101254
Isolepis prolifera	Cyperaceae	holo	I. prolifera X-05	sample died
Isolepis prolifera	Cyperaceae	holo	I. prolifera X-06	sample died
Isolepis prolifera	Cyperaceae	holo	I. prolifera X-07	C. acutiformis	5000	189.42	4.8	1124	18	310.81	3.37	0.60944	1.42433	0.0157618
Isolepis prolifera	Cyperaceae	holo	I. prolifera X-08	C. acutiformis	5000	197.98	3.69	964	24	324.44	3.13	0.610221	1.17891	0.0242915
Isolepis prolifera	Cyperaceae	holo	I. prolifera X-09	sample died
Isolepis prolifera	Cyperaceae	holo	I. prolifera X-10	C. acutiformis	5000	198.13	3.92	1893	9	325.65	3.16	0.608414	1.24051	0.00473186
Isolepis prolifera	Cyperaceae	holo	I. prolifera X-11	C. acutiformis	5000	198.37	4.49	1459	23	328.12	3.21	0.604565	1.39875	0.0155196
Isolepis prolifera	Cyperaceae	holo	I. prolifera X-12	C. acutiformis	5000	193.83	4.34	1110	21	320.48	3.26	0.604812	1.33129	0.0185676
Isolepis prolifera	Cyperaceae	holo	I. prolifera X-13	C. acutiformis	5000	191.55	4.3	1459	17	314.62	2.75	0.60883	1.56364	0.0115176	0.606906	0.607321	0.607314	1.00265	1.00386	1.00386	1.31116	1.3554	1.34974	1.04521	1.08447	1.08248	0.011552	0.0121184	0.0103079	1.16939	1.21949	1.15036
Kalanchoë delagoensis	Crassulaceae	mono	Kalanchoe C-09	O. sativa	5000	309.97	2.64	1869	1170	209.77	3.39	1.47767	0.778761	0.626003
Kalanchoë delagoensis	Crassulaceae	mono	Kalanchoe C-08	O. sativa	5000	312.59	2.82	2262	869	211.83	3.53	1.47566	0.798867	0.384173
Kalanchoë delagoensis	Crassulaceae	mono	Kalanchoe C-07	O. sativa	5000	315.64	2.66	1344	1790	214.71	3.79	1.47008	0.701847	1.33185
Kalanchoë delagoensis	Crassulaceae	mono	Kalanchoe C-06	O. sativa	5000	314.36	2.82	1539	2013	213.71	4.06	1.47097	0.694581	1.30799
Kalanchoë delagoensis	Crassulaceae	mono	Kalanchoe C-05	O. sativa	5000	314.02	2.71	2139	859	212.97	3.47	1.47448	0.78098	0.40159
Kalanchoë delagoensis	Crassulaceae	mono	Kalanchoe C-04	O. sativa	5000	313.34	2.76	1576	1543	213.8	3.91	1.46558	0.705882	0.979061
Kalanchoë delagoensis	Crassulaceae	mono	Kalanchoe C-03	O. sativa	5000	302.33	3.14	1282	674	202.81	3.76	1.49071	0.835106	0.525741
Kalanchoë delagoensis	Crassulaceae	mono	Kalanchoe C-02	O. sativa	5000	314.22	2.82	1432	1319	214.37	3.69	1.46578	0.764228	0.921089
Kalanchoë delagoensis	Crassulaceae	mono	Kalanchoe C-01	O. sativa	5000	314.88	2.81	1823	1491	215.89	4.42	1.45852	0.635747	0.817883	1.47097	1.47216	1.47213				0.764228	0.744	0.741588				0.817883	0.810597	0.73838
Kalanchoë delagoensis	Crassulaceae	mono	Kalanchoe X-09	O. sativa	5000	293.56	3.8	186	152	205.02	4.32	1.43186	0.87963	0.817204
Kalanchoë delagoensis	Crassulaceae	mono	Kalanchoe X-08	sample died
Kalanchoë delagoensis	Crassulaceae	mono	Kalanchoe X-07	O. sativa	5000	313.36	4.06	357	433	216.88	3.63	1.44485	1.11846	1.21289
Kalanchoë delagoensis	Crassulaceae	mono	Kalanchoe X-06	O. sativa	5000	306.14	4.09	161	216	214.59	3.1	1.42663	1.31935	1.34161
Kalanchoë delagoensis	Crassulaceae	mono	Kalanchoe X-05	O. sativa	5000	2x peak not-reliable for genome size estimation		95	261					2.74737
Kalanchoë delagoensis	Crassulaceae	mono	Kalanchoe X-04	O. sativa	5000	311.47	4.01	297	400	212.27	3.28	1.46733	1.22256	1.3468
Kalanchoë delagoensis	Crassulaceae	mono	Kalanchoe X-03	O. sativa	5000	319.29	4.3	192	250	214.78	3.72	1.48659	1.15591	1.30208
Kalanchoë delagoensis	Crassulaceae	mono	Kalanchoe X-02	O. sativa	5000	306.01	3.12	104	398	216.31	3.75	1.41468	0.832	3.82692
Kalanchoë delagoensis	Crassulaceae	mono	Kalanchoe X-18	O. sativa	5000	311.28	3.51	153	735	216.69	3.65	1.43652	0.961644	4.80392
Kalanchoë delagoensis	Crassulaceae	mono	Kalanchoe X-17	O. sativa	5000	312.17	3.17	110	155	212.93	3.04	1.46607	1.04276	1.40909
Kalanchoë delagoensis	Crassulaceae	mono	Kalanchoe X-16	O. sativa	5000	302.93	3.11	247	407	215.35	3.92	1.40669	0.793367	1.64777
Kalanchoë delagoensis	Crassulaceae	mono	Kalanchoe X-15	sample died
Kalanchoë delagoensis	Crassulaceae	mono	Kalanchoe X-14	O. sativa	5000	306.97	3.5	189	239	213.74	3.63	1.43618	0.964187	1.26455
Kalanchoë delagoensis	Crassulaceae	mono	Kalanchoe X-13	O. sativa	5000	308.13	2.81	282	679	215.77	3.64	1.42805	0.771978	2.4078
Kalanchoë delagoensis	Crassulaceae	mono	Kalanchoe X-12	O. sativa	5000	302.09	3.09	127	82	212.52	3.91	1.42147	0.790281	0.645669
Kalanchoë delagoensis	Crassulaceae	mono	Kalanchoe X-11	O. sativa	5000	314.22	2.5	282	425	216.42	3.07	1.4519	0.814332	1.50709
Kalanchoë delagoensis	Crassulaceae	mono	Kalanchoe X-10	O. sativa	5000	313.4	3.06	185	598	213.7	3.06	1.46654	1	3.23243
Kalanchoë delagoensis	Crassulaceae	mono	Kalanchoe X-01	O. sativa	5000	314.3	3.81	231	452	214.96	3.02	1.46213	1.26159	1.95671	1.43652	1.44317	1.443	0.976585	0.980306	0.980208	0.964187	0.995204	0.979572	1.26165	1.33764	1.32091	1.45809	1.96687	1.70551	1.78276	2.42644	2.3098
Lavandula angustifolia	Lamiaceae	mono	L. angustifolia C-01	C. acutiformis	5000	333.32	2.55	2574	154	197.14	3.02	1.69078	0.844371	0.0598291
Lavandula angustifolia	Lamiaceae	mono	L. angustifolia C-02	C. acutiformis	5000	320.43	2.51	2461	83	188.31	3.14	1.70161	0.799363	0.0337261
Lavandula angustifolia	Lamiaceae	mono	L. angustifolia C-03	C. acutiformis	5000	312.17	2.74	2525	139	183.68	3.35	1.69953	0.81791	0.0550495
Lavandula angustifolia	Lamiaceae	mono	L. angustifolia C-04	sample died
Lavandula angustifolia	Lamiaceae	mono	L. angustifolia C-05	C. acutiformis	5000	313.31	2.43	2856	161	185.22	3.19	1.69156	0.761755	0.0563725
Lavandula angustifolia	Lamiaceae	mono	L. angustifolia C-06	C. acutiformis	5000	313.92	2.45	2764	173	185.96	3.4	1.6881	0.720588	0.0625904	1.69156	1.69432	1.69431				0.799363	0.788798	0.787585				0.0563725	0.0535135	0.0523168
Lavandula angustifolia	Lamiaceae	mono	L. angustifolia X-01	C. acutiformis	5000	323.96	2.48	2267	377	189.89	2.99	1.70604	0.829431	0.166299
Lavandula angustifolia	Lamiaceae	mono	L. angustifolia X-02	C. acutiformis	5000	328.18	2.81	1810	381	191.39	3.74	1.71472	0.751337	0.210497
Lavandula angustifolia	Lamiaceae	mono	L. angustifolia X-03	sample died
Lavandula angustifolia	Lamiaceae	mono	L. angustifolia X-04	C. acutiformis	5000	305.47	3.28	991	239	178.64	3.3	1.70998	0.993939	0.241171
Lavandula angustifolia	Lamiaceae	mono	L. angustifolia X-05	C. acutiformis	5000	321.2	2.4	1802	298	188.25	3.02	1.70624	0.794702	0.165372
Lavandula angustifolia	Lamiaceae	mono	L. angustifolia X-06	sample died
Lavandula angustifolia	Lamiaceae	mono	L. angustifolia X-07	C. acutiformis	5000	317.89	2.11	1890	60	187.27	3.01	1.6975	0.700997	0.031746
Lavandula angustifolia	Lamiaceae	mono	L. angustifolia X-08	C. acutiformis	5000	325.78	2.7	2951	126	191.62	3.81	1.70014	0.708661	0.0426974
Lavandula angustifolia	Lamiaceae	mono	L. angustifolia X-09	C. acutiformis	5000	316.18	2.49	1653	174	185.91	3	1.70072	0.83	0.105263
Lavandula angustifolia	Lamiaceae	mono	L. angustifolia X-10	C. acutiformis	5000	314.65	2.76	1936	254	184.68	3.09	1.70376	0.893204	0.131198
Lavandula angustifolia	Lamiaceae	mono	L. angustifolia X-11	C. acutiformis	5000	311.63	2.74	2209	68	182.82	3.34	1.70457	0.820359	0.0307832
Lavandula angustifolia	Lamiaceae	mono	L. angustifolia X-12	sample died
Lavandula angustifolia	Lamiaceae	mono	L. angustifolia X-13	C. acutiformis	5000	314.37	2.55	1443	206	184.6	2.96	1.70298	0.861486	0.142758
Lavandula angustifolia	Lamiaceae	mono	L. angustifolia X-14	C. acutiformis	5000	316.79	2.43	1585	299	186.15	3.29	1.7018	0.738602	0.188644	1.70376	1.7044	1.7044	1.00721	1.00595	1.00595	0.820359	0.811156	0.80707	1.02627	1.02835	1.02474	0.142758	0.132403	0.107282	2.53241	2.47419	2.05061
Luzula sylvatica	Juncaceae	holo	L. sylvatica C-01	C. acutiformis	10000	269.35	2.77	4645	31	203.55	3	1.32326	0.923333	0.00667384
Luzula sylvatica	Juncaceae	holo	L. sylvatica C-02	C. acutiformis	5000	260.61	2.55	3008	9	197.97	2.45	1.31641	1.04082	0.00299202
Luzula sylvatica	Juncaceae	holo	L. sylvatica C-03	C. acutiformis	10000	267.53	2.55	3166	7	204.09	2.82	1.31084	0.904255	0.00221099
Luzula sylvatica	Juncaceae	holo	L. sylvatica C-04	C. acutiformis	5000	262.62	2.35	2020	56	200.83	2.58	1.30767	0.910853	0.0277228
Luzula sylvatica	Juncaceae	holo	L. sylvatica C-05	C. acutiformis	10000	267.05	2.75	4737	17	202.13	2.82	1.32118	0.975177	0.00358877
Luzula sylvatica	Juncaceae	holo	L. sylvatica C-06	C. acutiformis	5000	255.01	2.54	2192	9	196.54	2.62	1.2975	0.969466	0.00410584
Luzula sylvatica	Juncaceae	holo	L. sylvatica C-07	C. acutiformis	10000	275.59	2.57	3127	12	208.88	2.96	1.31937	0.868243	0.00383754
Luzula sylvatica	Juncaceae	holo	L. sylvatica C-08	C. acutiformis	10000	269.06	2.59	3264	18	203.51	2.9	1.3221	0.893103	0.00551471
Luzula sylvatica	Juncaceae	holo	L. sylvatica C-09	C. acutiformis	5000	258.88	2.37	3015	12	194.96	2.78	1.32786	0.852518	0.0039801
Luzula sylvatica	Juncaceae	holo	L. sylvatica C-10	C. acutiformis	5000	251.51	3.48	3081	10	189.64	3.71	1.32625	0.938005	0.0032457
Luzula sylvatica	Juncaceae	holo	L. sylvatica C-11	C. acutiformis	5000	271.2	2.17	2050	7	205.1	2.59	1.32228	0.837838	0.00341463
Luzula sylvatica	Juncaceae	holo	L. sylvatica C-12	C. acutiformis	5000	270.2	2.09	2419	3	203.59	2.39	1.32718	0.874477	0.00124018	1.32164	1.31849	1.31846				0.907554	0.915674	0.914016				0.00371316	0.00571059	0.00407358
Luzula sylvatica	Juncaceae	holo	L. sylvatica X-01	C. acutiformis	5000	252.1	3.21	2838	33	189.84	3.68	1.32796	0.872283	0.0116279
Luzula sylvatica	Juncaceae	holo	L. sylvatica X-02	C. acutiformis	5000	262.91	2.47	2674	11	197.71	2.82	1.32978	0.875887	0.00411369
Luzula sylvatica	Juncaceae	holo	L. sylvatica X-03	C. acutiformis	5000	269.26	2.31	2503	13	203.1	2.76	1.32575	0.836957	0.00519377
Luzula sylvatica	Juncaceae	holo	L. sylvatica X-04	C. acutiformis	5000	271.29	2.16	2226	9	203.33	2.59	1.33423	0.833977	0.00404313
Luzula sylvatica	Juncaceae	holo	L. sylvatica X-05	C. acutiformis	5000	263.99	2.57	2084	8	197.79	2.86	1.3347	0.898601	0.00383877
Luzula sylvatica	Juncaceae	holo	L. sylvatica X-06	C. acutiformis	10000	261.98	2.52	4696	17	199.37	2.73	1.31404	0.923077	0.0036201
Luzula sylvatica	Juncaceae	holo	L. sylvatica X-07	C. acutiformis	10000	265.99	2.48	3552	17	201.16	2.92	1.32228	0.849315	0.00478604
Luzula sylvatica	Juncaceae	holo	L. sylvatica X-08	C. acutiformis	5000	260.75	2.68	2125	16	198.22	2.43	1.31546	1.10288	0.00752941
Luzula sylvatica	Juncaceae	holo	L. sylvatica X-09	C. acutiformis	10000	263.93	2.35	3653	13	198.66	2.72	1.32855	0.863971	0.00355872
Luzula sylvatica	Juncaceae	holo	L. sylvatica X-10	C. acutiformis	10000	268.63	2.63	3492	31	202.66	3.07	1.32552	0.856678	0.00887743
Luzula sylvatica	Juncaceae	holo	L. sylvatica X-11	C. acutiformis	5000	259.99	2.29	2176	29	196.19	2.69	1.32519	0.851301	0.0133272
Luzula sylvatica	Juncaceae	holo	L. sylvatica X-12	C. acutiformis	10000	273.35	2.44	3311	11	208.24	2.59	1.31267	0.942085	0.00332226
Luzula sylvatica	Juncaceae	holo	L. sylvatica X-13	C. acutiformis	1000	258.11	3.66	3451	31	193.9	4.33	1.33115	0.845266	0.0089829
Luzula sylvatica	Juncaceae	holo	L. sylvatica X-14	C. acutiformis	5000	262.4	2.42	2615	33	200.08	2.72	1.31148	0.889706	0.0126195
Luzula sylvatica	Juncaceae	holo	L. sylvatica X-15	C. acutiformis	10000	266.83	2.57	4674	18	201.3	2.97	1.32553	0.86532	0.00385109
Luzula sylvatica	Juncaceae	holo	L. sylvatica X-16	C. acutiformis	10000	269.5	2.41	3366	22	202.15	3.05	1.33317	0.790164	0.00653595
Luzula sylvatica	Juncaceae	holo	L. sylvatica X-17	C. acutiformis	5000	257.79	2.54	3031	16	194.89	2.83	1.32275	0.897527	0.00527879
Luzula sylvatica	Juncaceae	holo	L. sylvatica X-18	C. acutiformis	5000	266.63	2.18	1731	23	201.34	2.53	1.32428	0.86166	0.0132871
Luzula sylvatica	Juncaceae	holo	L. sylvatica X-19	C. acutiformis	5000	266.69	2.66	2127	4	200.86	3.07	1.32774	0.86645	0.00188058
Luzula sylvatica	Juncaceae	holo	L. sylvatica X-20	C. acutiformis	10000	265.38	2.87	3105	49	203.2	2.9	1.306	0.989655	0.015781
Luzula sylvatica	Juncaceae	holo	L. sylvatica X-21	C. acutiformis	1000	259.31	2.98	3316	33	198.25	3.38	1.30799	0.881657	0.00995175
Luzula sylvatica	Juncaceae	holo	L. sylvatica X-22	C. acutiformis	5000	258.42	2.84	2519	7	192.2	3.42	1.34454	0.830409	0.00277888	1.32553	1.32413	1.32409	1.00294	1.00427	1.00427	0.865885	0.882947	0.880882	0.954086	0.964259	0.963748	0.00523628	0.00703573	0.00596464	1.4102	1.23205	1.46422
Lysimachia nemorum	Primulaceae	mono	L. nemorum C-01	G. max	5000	302.63	2.55	1309	36	212.54	2.31	1.42387	1.1039	0.0275019
Lysimachia nemorum	Primulaceae	mono	L. nemorum C-02	G. max	5000	281.41	2.66	1787	76	197.95	2.92	1.42162	0.910959	0.0425294
Lysimachia nemorum	Primulaceae	mono	L. nemorum C-03	G. max	5000	306.1	1.71	2148	72	211.23	2.23	1.44913	0.766816	0.0335196
Lysimachia nemorum	Primulaceae	mono	L. nemorum C-04	G. max	5000	296.96	1.75	1767	24	208.1	1.82	1.42701	0.961538	0.0135823
Lysimachia nemorum	Primulaceae	mono	L. nemorum C-05	G. max	5000	302.45	1.8	2038	131	207.66	2.57	1.45647	0.700389	0.0642787
Lysimachia nemorum	Primulaceae	mono	L. nemorum C-06	G. max	5000	281.84	1.57	2153	54	200.67	1.89	1.40449	0.830688	0.0250813
Lysimachia nemorum	Primulaceae	mono	L. nemorum C-07	G. max	5000	311.91	2.39	1394	61	212.97	2.52	1.46457	0.948413	0.043759
Lysimachia nemorum	Primulaceae	mono	L. nemorum C-08	G. max	5000	287.27	1.98	1424	39	197.27	2.19	1.45623	0.90411	0.0273876
Lysimachia nemorum	Primulaceae	mono	L. nemorum C-09	G. max	5000	295.37	1.72	2017	105	207.99	2.08	1.42012	0.826923	0.0520575
Lysimachia nemorum	Primulaceae	mono	L. nemorum C-10	G. max	5000	282.24	2.2	1487	46	196.33	2.01	1.43758	1.09453	0.0309348
Lysimachia nemorum	Primulaceae	mono	L. nemorum C-11	G. max	5000	298.25	1.7	2311	145	208.98	1.74	1.42717	0.977011	0.0627434
Lysimachia nemorum	Primulaceae	mono	L. nemorum C-12	G. max	5000	285.11	2.15	2065	180	201.76	1.84	1.41311	1.16848	0.0871671
Lysimachia nemorum	Primulaceae	mono	L. nemorum C-13	G. max	5000	297.64	2.5	1111	102	205.67	2.2	1.44717	1.13636	0.0918092
Lysimachia nemorum	Primulaceae	mono	L. nemorum C-14	G. max	5000	285.42	2.32	1761	45	198.12	2.16	1.44064	1.07407	0.0255537
Lysimachia nemorum	Primulaceae	mono	L. nemorum C-15	G. max	5000	316.75	2.33	2044	93	216.63	3.11	1.46217	0.749196	0.045499
Lysimachia nemorum	Primulaceae	mono	L. nemorum C-16	G. max	5000	296.2	2.12	1401	100	204.11	1.79	1.45118	1.18436	0.0713776	1.43911	1.43766	1.43755				0.954976	0.958609	0.946363				0.0431442	0.0465489	0.0412045
Lysimachia nemorum	Primulaceae	mono	L. nemorum X-01	G. max	5000	314.01	1.92	1010	226	217.06	2.49	1.44665	0.771084	0.223762
Lysimachia nemorum	Primulaceae	mono	L. nemorum X-02	G. max	5000	286.18	1.7	1015	301	198.81	2.05	1.43946	0.829268	0.296552
Lysimachia nemorum	Primulaceae	mono	L. nemorum X-03	G. max	5000	282.26	2.02	1203	264	199.19	1.93	1.41704	1.04663	0.219451
Lysimachia nemorum	Primulaceae	mono	L. nemorum X-04	G. max	5000	307.08	1.77	1075	243	211.17	2.41	1.45418	0.73444	0.226047
Lysimachia nemorum	Primulaceae	mono	L. nemorum X-05	G. max	5000	290.39	1.76	1709	305	200.58	2	1.44775	0.88	0.178467
Lysimachia nemorum	Primulaceae	mono	L. nemorum X-06	G. max	5000	311.72	1.95	620	55	214.41	2.55	1.45385	0.764706	0.0887097
Lysimachia nemorum	Primulaceae	mono	L. nemorum X-07	G. max	5000	298.42	1.58	1139	205	205.07	1.8	1.45521	0.877778	0.179982
Lysimachia nemorum	Primulaceae	mono	L. nemorum X-08	G. max	5000	298.49	1.92	704	255	203.58	2.63	1.4662	0.730038	0.362216
Lysimachia nemorum	Primulaceae	mono	L. nemorum X-09	G. max	5000	294.17	1.88	851	341	202.32	1.93	1.45398	0.974093	0.400705
Lysimachia nemorum	Primulaceae	mono	L. nemorum X-10	G. max	5000	291.97	2.12	1287	267	205.46	3.29	1.42106	0.644377	0.207459
Lysimachia nemorum	Primulaceae	mono	L. nemorum X-11	G. max	5000	282.83	1.85	847	374	200.09	1.91	1.41351	0.968586	0.441558
Lysimachia nemorum	Primulaceae	mono	L. nemorum X-12	G. max	5000	297.32	2.2	1784	84	208.69	3.37	1.4247	0.652819	0.0470852
Lysimachia nemorum	Primulaceae	mono	L. nemorum X-13	G. max	5000	291.46	1.97	1135	175	205.59	1.84	1.41768	1.07065	0.154185
Lysimachia nemorum	Primulaceae	mono	L. nemorum X-14	G. max	5000	303.38	2.19	797	408	207.51	2.63	1.462	0.8327	0.51192
Lysimachia nemorum	Primulaceae	mono	L. nemorum X-15	G. max	5000	290.75	1.9	2421	73	199.09	2.13	1.46039	0.892019	0.0301528
Lysimachia nemorum	Primulaceae	mono	L. nemorum X-16	G. max	5000	305.69	2.71	754	66	211.01	2.63	1.4487	1.03042	0.0875332
Lysimachia nemorum	Primulaceae	mono	L. nemorum X-17	G. max	5000	283.35	2.9	865	174	198.16	2.7	1.42991	1.07407	0.201156
Lysimachia nemorum	Primulaceae	mono	L. nemorum X-18	G. max	5000	301.74	1.68	1861	285	209.41	2.12	1.44091	0.792453	0.153143
Lysimachia nemorum	Primulaceae	mono	L. nemorum X-19	G. max	5000	281.11	2.45	809	147	196.48	2.59	1.43073	0.945946	0.181706
Lysimachia nemorum	Primulaceae	mono	L. nemorum X-20	G. max	5000	312.13	1.97	729	190	212.83	2.22	1.46657	0.887387	0.260631
Lysimachia nemorum	Primulaceae	mono	L. nemorum X-21	G. max	5000	292.51	1.98	883	163	200.23	2.3	1.46087	0.86087	0.184598
Lysimachia nemorum	Primulaceae	mono	L. nemorum X-22	G. max	5000	299.88	1.97	1177	175	211.37	2.5	1.41874	0.788	0.148683
Lysimachia nemorum	Primulaceae	mono	L. nemorum X-23	G. max	5000	278.72	2.67	701	148	197.76	2.23	1.40939	1.19731	0.211127
Lysimachia nemorum	Primulaceae	mono	L. nemorum X-24	G. max	5000	299.15	2.19	796	214	209.92	2.47	1.42507	0.88664	0.268844
Lysimachia nemorum	Primulaceae	mono	L. nemorum X-25	G. max	5000	278.36	2.62	865	155	197.29	2.02	1.41092	1.29703	0.179191
Lysimachia nemorum	Primulaceae	mono	L. nemorum X-26	G. max	5000	307.42	1.89	798	284	210.97	2.28	1.45717	0.828947	0.35589
Lysimachia nemorum	Primulaceae	mono	L. nemorum X-27	G. max	5000	301.12	1.58	742	261	205.92	1.9	1.46232	0.831579	0.351752	1.44665	1.44055	1.44043	1.00524	1.00201	1.00201	0.877778	0.892217	0.880015	0.919163	0.930741	0.929892	0.207459	0.227871	0.194403	4.80851	4.8953	4.71799
Peperomia glabella	Piperaceae	mono	P. glabella C-01	B. perennis	10000	265.99	1.34	6061	92	208.91	1.64	1.27323	0.817073	0.015179
Peperomia glabella	Piperaceae	mono	P. glabella C-02	sample died
Peperomia glabella	Piperaceae	mono	P. glabella C-03	B. perennis	10000	262.91	1.41	7073	514	206.24	1.75	1.27478	0.805714	0.0726707
Peperomia glabella	Piperaceae	mono	P. glabella C-04	sample died
Peperomia glabella	Piperaceae	mono	P. glabella C-05	B. perennis	10000	268.22	1.33	6937	517	210.81	1.62	1.27233	0.820988	0.0745279	1.27323	1.27345	1.27344				0.817073	0.814592	0.814566				0.0726707	0.0541259	0.0434818
Peperomia glabella	Piperaceae	mono	P. glabella X-01	B. perennis	10000	265.37	1.4	5960	658	209.75	1.54	1.26517	0.909091	0.110403
Peperomia glabella	Piperaceae	mono	P. glabella X-02	sample died
Peperomia glabella	Piperaceae	mono	P. glabella X-03	B. perennis	4934	264.26	1.56	2169	380	210.13	1.73	1.2576	0.901734	0.175196
Peperomia glabella	Piperaceae	mono	P. glabella X-04	B. perennis	9507	269.67	1.29	5908	680	212.96	1.53	1.26629	0.843137	0.115098
Peperomia glabella	Piperaceae	mono	P. glabella X-05	sample died
Peperomia glabella	Piperaceae	mono	P. glabella X-06	sample died
Peperomia glabella	Piperaceae	mono	P. glabella X-07	B. perennis	10000	266.05	1.34	3642	354	210.72	1.5	1.26258	0.893333	0.0971993
Peperomia glabella	Piperaceae	mono	P. glabella X-08	sample died
Peperomia glabella	Piperaceae	mono	P. glabella X-09	sample died
Peperomia glabella	Piperaceae	mono	P. glabella X-10	B. perennis	10000	267.64	1.45	5795	609	211.28	1.63	1.26676	0.889571	0.105091	1.26517	1.26368	1.26368	1.00637	1.00773	1.00773	0.893333	0.887373	0.887065	1.09333	1.08935	1.089	0.110403	0.120597	0.117858	1.51922	2.22809	2.71052
Pisum sativum	Fabaceae	mono	P. sativum C-01	B. perennis	5000	482.76	1.16	2510	227	210.26	1.62	2.29601	0.716049	0.0904382
Pisum sativum	Fabaceae	mono	P. sativum C-02	B. perennis	5000	483.29	1.27	2720	492	207.65	1.58	2.32743	0.803797	0.180882
Pisum sativum	Fabaceae	mono	P. sativum C-03	B. perennis	5000	498.44	1.61	3082	380	212.6	2.29	2.3445	0.703057	0.123297
Pisum sativum	Fabaceae	mono	P. sativum C-04	sample died
Pisum sativum	Fabaceae	mono	P. sativum C-05	sample died
Pisum sativum	Fabaceae	mono	P. sativum C-06	sample died											2.32743	2.32265	2.32256				0.716049	0.740968	0.739651				0.123297	0.131539	0.126347
Pisum sativum	Fabaceae	mono	P. sativum X-01	B. perennis	5000	483.84	1.37	844	1610	209.23	1.77	2.31248	0.774011	1.90758
Pisum sativum	Fabaceae	mono	P. sativum X-02	B. perennis	5000	474.57	2.39	352	657	206.86	2.94	2.29416	0.812925	1.86648
Pisum sativum	Fabaceae	mono	P. sativum X-03	sample died
Pisum sativum	Fabaceae	mono	P. sativum X-04	B. perennis	5000	492.69	1.18	1245	1875	212.57	1.58	2.31778	0.746835	1.50602
Pisum sativum	Fabaceae	mono	P. sativum X-05	B. perennis	5000	492.91	1.14	1139	1536	211.78	1.55	2.32746	0.735484	1.34855
Pisum sativum	Fabaceae	mono	P. sativum X-06	sample died
Pisum sativum	Fabaceae	mono	P. sativum X-07	sample died
Pisum sativum	Fabaceae	mono	P. sativum X-08	B. perennis	5000	474.16	2.34	797	408	206.98	2.49	2.29085	0.939759	0.51192
Pisum sativum	Fabaceae	mono	P. sativum X-09	sample died
Pisum sativum	Fabaceae	mono	P. sativum X-10	B. perennis	5000	491.19	1.3	455	1372	211.49	1.57	2.32252	0.828025	3.01538
Pisum sativum	Fabaceae	mono	P. sativum X-11	B. perennis	5000	469.38	2.21	778	1181	204.95	2.19	2.29022	1.00913	1.51799
Pisum sativum	Fabaceae	mono	P. sativum X-12	sample died
Pisum sativum	Fabaceae	mono	P. sativum X-13	B. perennis	5000	486	1.3	951	1716	209.76	1.59	2.31693	0.81761	1.80442
Pisum sativum	Fabaceae	mono	P. sativum X-14	B. perennis	5000	483.6	1.34	686	1639	208.85	1.62	2.31554	0.82716	2.38921	2.31554	2.30977	2.30973	1.00513	1.00557	1.00555	0.81761	0.832327	0.828311	1.14183	1.1233	1.11987	1.80442	1.76306	1.6109	14.6348	13.4033	12.7497
Plectranthus amboinicus	Lamiaceae	mono	P. amboinicus C-01	G. max	5000	309.8	1.76	2090	136	201.44	1.81	1.53793	0.972376	0.0650718
Plectranthus amboinicus	Lamiaceae	mono	P. amboinicus C-02	G. max	5000	317.35	1.79	2219	137	205.26	1.9	1.54609	0.942105	0.0617395
Plectranthus amboinicus	Lamiaceae	mono	P. amboinicus C-03	G. max	5000	299.42	1.57	2378	100	195.02	1.73	1.53533	0.907514	0.0420521
Plectranthus amboinicus	Lamiaceae	mono	P. amboinicus C-04	G. max	5000	301	1.48	2760	124	195.34	1.72	1.5409	0.860465	0.0449275
Plectranthus amboinicus	Lamiaceae	mono	P. amboinicus C-05	G. max	5000	297.28	1.57	2996	115	193.53	1.71	1.53609	0.918129	0.0383845
Plectranthus amboinicus	Lamiaceae	mono	P. amboinicus C-06	G. max	5000	308.36	1.56	2487	137	200.19	1.78	1.54034	0.876404	0.0550864
Plectranthus amboinicus	Lamiaceae	mono	P. amboinicus C-07	G. max	5000	312.05	1.57	2139	115	202.87	1.75	1.53818	0.897143	0.0537634	1.53818	1.53926	1.53926				0.907514	0.910591	0.90991				0.0537634	0.0515751	0.0507148
Plectranthus amboinicus	Lamiaceae	mono	P. amboinicus X-01	G. max	5000	313.53	2.17	598	103	201.32	2.12	1.55737	1.02358	0.172241
Plectranthus amboinicus	Lamiaceae	mono	P. amboinicus X-02	G. max	5000	304.07	1.69	2388	139	196.21	1.72	1.54972	0.982558	0.0582077
Plectranthus amboinicus	Lamiaceae	mono	P. amboinicus X-03	G. max	5000	316.89	2.29	1962	186	203.63	2.15	1.5562	1.06512	0.0948012
Plectranthus amboinicus	Lamiaceae	mono	P. amboinicus X-04	G. max	5000	313.37	1.59	2053	274	200.41	1.86	1.56364	0.854839	0.133463
Plectranthus amboinicus	Lamiaceae	mono	P. amboinicus X-05	G. max	5000	305.98	1.74	1450	170	196.21	1.93	1.55945	0.901554	0.117241
Plectranthus amboinicus	Lamiaceae	mono	P. amboinicus X-06	G. max	5000	303.95	1.76	1031	146	194.95	2.07	1.55912	0.850242	0.14161
Plectranthus amboinicus	Lamiaceae	mono	P. amboinicus X-07	G. max	5000	318.2	1.87	1631	139	204.34	1.95	1.55721	0.958974	0.0852238
Plectranthus amboinicus	Lamiaceae	mono	P. amboinicus X-08	G. max	5000	303.45	2.02	1248	197	195.98	2.01	1.54837	1.00498	0.157853
Plectranthus amboinicus	Lamiaceae	mono	P. amboinicus X-09	G. max	5000	303.74	1.89	2138	191	196.47	1.94	1.54599	0.974227	0.0893358
Plectranthus amboinicus	Lamiaceae	mono	P. amboinicus X-10	G. max	5000	313.85	1.63	2210	169	202.29	1.75	1.55149	0.931429	0.0764706
Plectranthus amboinicus	Lamiaceae	mono	P. amboinicus X-11	G. max	5000	308.23	1.66	2107	152	198.42	1.78	1.55342	0.932584	0.0721405
Plectranthus amboinicus	Lamiaceae	mono	P. amboinicus X-12	G. max	5000	314.09	1.79	2183	184	203.57	1.93	1.54291	0.927461	0.0842877
Plectranthus amboinicus	Lamiaceae	mono	P. amboinicus X-13	G. max	5000	310	1.77	880	72	199	1.78	1.55779	0.994382	0.0818182	1.5562	1.55405	1.55404	1.01172	1.00961	1.0096	0.958974	0.953994	0.952055	1.0567	1.04767	1.04632	0.0893358	0.104976	0.0997098	1.66165	2.03541	1.96609
Prionium serratum	Thurniaceae	unknown	Prionium C-01	C. acutiformis	10000	205.14	6.66	3943	40	286.31	4.18	0.716496	1.5933	0.0101446
Prionium serratum	Thurniaceae	unknown	Prionium C-02	C. acutiformis	10000	206.98	5.28	6236	168	304.43	3.25	0.679894	1.62462	0.0269403
Prionium serratum	Thurniaceae	unknown	Prionium C-03	C. acutiformis	10000	206.89	4.75	6423	131	304.45	3.2	0.679553	1.48438	0.0203955
Prionium serratum	Thurniaceae	unknown	Prionium C-04	C. acutiformis	10000	208.46	4.16	5428	126	306.87	3.43	0.67931	1.21283	0.023213
Prionium serratum	Thurniaceae	unknown	Prionium C-05	C. acutiformis	10000	209.69	4.4	5763	51	306.47	3.09	0.684211	1.42395	0.00884956
Prionium serratum	Thurniaceae	unknown	Prionium C-06	C. acutiformis	10000	203.45	3.97	5436	101	301.22	3.15	0.67542	1.26032	0.0185798
Prionium serratum	Thurniaceae	unknown	Prionium C-07	C. acutiformis	10000	205.46	4.25	5248	114	302.68	3.14	0.678803	1.3535	0.0217226
Prionium serratum	Thurniaceae	unknown	Prionium C-08	C. acutiformis	10000	208.71	3.62	4054	198	307.59	3.39	0.678533	1.06785	0.0488407
Prionium serratum	Thurniaceae	unknown	Prionium C-09	C. acutiformis	10000	202.67	4.15	5532	260	300.16	3.29	0.675207	1.2614	0.0469993
Prionium serratum	Thurniaceae	unknown	Prionium C-10	C. acutiformis	10000	208.28	4.98	4708	261	303.39	3.54	0.686509	1.40678	0.0554376
Prionium serratum	Thurniaceae	unknown	Prionium C-11	C. acutiformis	10000	210.44	4.12	5836	103	310.14	3.13	0.678532	1.31629	0.0176491
Prionium serratum	Thurniaceae	unknown	Prionium C-12	C. acutiformis	10000	203.33	4.7	5228	203	298.8	3.93	0.680489	1.19593	0.0388294
Prionium serratum	Thurniaceae	unknown	Prionium C-13	C. acutiformis	10000	197.02	4.89	5993	108	293.08	3.23	0.67224	1.51393	0.018021
Prionium serratum	Thurniaceae	unknown	Prionium C-14	C. acutiformis	10000	197.39	7.33	5581	111	285.97	4.48	0.690247	1.63616	0.0198889
Prionium serratum	Thurniaceae	unknown	Prionium C-15	C. acutiformis	10000	207	7.71	4748	90	299.39	5.53	0.691406	1.39421	0.0189553
Prionium serratum	Thurniaceae	unknown	Prionium C-16	C. acutiformis	10000	204.6	4.23	6043	178	304.17	3.42	0.67265	1.23684	0.0294556
Prionium serratum	Thurniaceae	unknown	Prionium C-17	C. acutiformis	10000	208.8	4.41	4902	270	307.73	3.62	0.678517	1.21823	0.0550796
Prionium serratum	Thurniaceae	unknown	Prionium C-18	C. acutiformis	10000	208.36	4.39	4537	203	308.31	3.75	0.675813	1.17067	0.0447432
Prionium serratum	Thurniaceae	unknown	Prionium C-19	C. acutiformis	10000	202.96	3.98	6637	108	301.84	3.16	0.672409	1.25949	0.0162724
Prionium serratum	Thurniaceae	unknown	Prionium C-20	C. acutiformis	8393	203.74	4.17	4630	141	301.71	3.29	0.675284	1.26748	0.0304536
Prionium serratum	Thurniaceae	unknown	Prionium C-21	C. acutiformis	8878	206.06	3.81	5701	73	304.63	3.33	0.676427	1.14414	0.0128048
Prionium serratum	Thurniaceae	unknown	Prionium C-22	C. acutiformis	9787	201.26	4.12	4869	150	298.59	3.15	0.674035	1.30794	0.0308071
Prionium serratum	Thurniaceae	unknown	Prionium C-23	C. acutiformis	10000	203.37	3.95	2435	45	301.49	3.11	0.67455	1.2701	0.0184805
Prionium serratum	Thurniaceae	unknown	Prionium C-24	C. acutiformis	10000	206.49	3.71	4996	179	304.94	3.22	0.67715	1.15217	0.0358287
Prionium serratum	Thurniaceae	unknown	Prionium C-25	C. acutiformis	10000	200.74	4.29	6160	179	297.57	3.19	0.674598	1.34483	0.0290584	0.678517	0.679931	0.679874				1.2701	1.32469	1.31649				0.023213	0.027898	0.0248283
Prionium serratum	Thurniaceae	unknown	Prionium X-01	C. acutiformis	10000	202.4	5.49	6758	48	297.8	3.82	0.679651	1.43717	0.00710269
Prionium serratum	Thurniaceae	unknown	Prionium X-02	C. acutiformis	10000	208.04	4.89	5832	134	304.56	3.19	0.683084	1.53292	0.0229767
Prionium serratum	Thurniaceae	unknown	Prionium X-03	C. acutiformis	10000	205.88	4.17	6123	56	302.79	3.18	0.679943	1.31132	0.00914584
Prionium serratum	Thurniaceae	unknown	Prionium X-04	C. acutiformis	10000	205.88	4.02	6192	59	302.41	3.17	0.680798	1.26814	0.00952842
Prionium serratum	Thurniaceae	unknown	Prionium X-05	C. acutiformis	10000	209.63	4.58	6620	30	304.34	3.17	0.688802	1.44479	0.00453172
Prionium serratum	Thurniaceae	unknown	Prionium X-06	C. acutiformis	10000	205.8	4.15	6175	49	303.2	3.06	0.67876	1.35621	0.00793522
Prionium serratum	Thurniaceae	unknown	Prionium X-07	C. acutiformis	10000	206.44	4.56	5308	60	303.71	3.22	0.679727	1.41615	0.0113037
Prionium serratum	Thurniaceae	unknown	Prionium X-08	C. acutiformis	10000	203.44	4.07	6032	44	300.81	3	0.676307	1.35667	0.00729443
Prionium serratum	Thurniaceae	unknown	Prionium X-09	C. acutiformis	10000	201.9	4.05	5699	99	299.22	3.04	0.674754	1.33224	0.0173715
Prionium serratum	Thurniaceae	unknown	Prionium X-10	C. acutiformis	10000	208.25	5.32	5727	75	301.12	3.39	0.691585	1.56932	0.0130959
Prionium serratum	Thurniaceae	unknown	Prionium X-11	C. acutiformis	10000	204.09	4.68	5400	73	302.95	3.55	0.673676	1.31831	0.0135185
Prionium serratum	Thurniaceae	unknown	Prionium X-12	C. acutiformis	10000	200.41	4.86	5269	155	297.7	4.4	0.673194	1.10455	0.0294173
Prionium serratum	Thurniaceae	unknown	Prionium X-13	C. acutiformis	10000	192.95	4.63	5540	27	288.09	3.44	0.669756	1.34593	0.00487365
Prionium serratum	Thurniaceae	unknown	Prionium X-14	C. acutiformis	10000	196.8	6.43	3875	59	286.99	3.67	0.685738	1.75204	0.0152258
Prionium serratum	Thurniaceae	unknown	Prionium X-15	C. acutiformis	10000	196.61	6.91	3768	108	289.1	3.78	0.680076	1.82804	0.0286624
Prionium serratum	Thurniaceae	unknown	Prionium X-16	C. acutiformis	10000	208.09	4.69	5446	234	307.06	3.84	0.677685	1.22135	0.0429673
Prionium serratum	Thurniaceae	unknown	Prionium X-17	C. acutiformis	10000	207.29	4.66	5407	157	306.22	3.56	0.676932	1.30899	0.0290364
Prionium serratum	Thurniaceae	unknown	Prionium X-18	C. acutiformis	10000	206.61	4.32	6490	119	304.21	3.45	0.679169	1.25217	0.0183359
Prionium serratum	Thurniaceae	unknown	Prionium X-19	C. acutiformis	10000	204.19	4.44	5210	251	301.5	3.32	0.677247	1.33735	0.0481766
Prionium serratum	Thurniaceae	unknown	Prionium X-20	C. acutiformis	10000	206.98	4.21	5715	115	305.82	3.14	0.676803	1.34076	0.0201225
Prionium serratum	Thurniaceae	unknown	Prionium X-21	C. acutiformis	10000	205.41	4	6758	136	304.37	3.21	0.674869	1.24611	0.0201243
Prionium serratum	Thurniaceae	unknown	Prionium X-22	C. acutiformis	10000	201.98	4.35	6761	165	298.45	3.37	0.676763	1.2908	0.0244047
Prionium serratum	Thurniaceae	unknown	Prionium X-23	C. acutiformis	10000	202.44	4.05	7293	115	299.66	3.18	0.675566	1.27358	0.0157685
Prionium serratum	Thurniaceae	unknown	Prionium X-24	C. acutiformis	10000	203.77	4.32	6401	148	301.6	3.31	0.67563	1.30514	0.0231214
Prionium serratum	Thurniaceae	unknown	Prionium X-25	C. acutiformis	10000	203.94	4.2	6619	233	299.85	3.34	0.68014	1.25749	0.0352017	0.677685	0.678666	0.67865	0.998774	0.998139	0.9982	1.33224	1.3683	1.3601	1.04893	1.03292	1.03313	0.0173715	0.0191697	0.015929	0.748352	0.687136	0.641566
Scirpus cernuus	Cyperaceae	holo	S. cernuus C-01	C. acutiformis	5000	225.8	3.64	1169	30	279.27	3.14	0.808537	1.15924	0.025663
Scirpus cernuus	Cyperaceae	holo	S. cernuus C-02	C. acutiformis	5000	225.28	3.95	1980	28	280.45	3.24	0.80328	1.21914	0.0141414
Scirpus cernuus	Cyperaceae	holo	S. cernuus C-03	C. acutiformis	5000	210.54	3.72	2041	19	261.96	3.05	0.80371	1.21967	0.00930916
Scirpus cernuus	Cyperaceae	holo	S. cernuus C-04	C. acutiformis	5000	224.38	3.94	1868	34	277.61	3.25	0.808256	1.21231	0.0182013
Scirpus cernuus	Cyperaceae	holo	S. cernuus C-05	C. acutiformis	5000	215.75	3.49	2359	21	269.08	3.21	0.801806	1.08723	0.00890208
Scirpus cernuus	Cyperaceae	holo	S. cernuus C-06	C. acutiformis	5000	220.94	3.8	1665	45	275.26	3.18	0.802659	1.19497	0.027027
Scirpus cernuus	Cyperaceae	holo	S. cernuus C-07	C. acutiformis	5000	223.77	3.67	2149	19	278.04	3.33	0.804812	1.1021	0.00884132
Scirpus cernuus	Cyperaceae	holo	S. cernuus C-08	C. acutiformis	5000	218.32	3.38	3328	47	270.82	3.19	0.806144	1.05956	0.0141226
Scirpus cernuus	Cyperaceae	holo	S. cernuus C-09	C. acutiformis	5000	216.42	3.66	1671	23	269.56	3.17	0.802864	1.15457	0.0137642
Scirpus cernuus	Cyperaceae	holo	S. cernuus C-10	C. acutiformis	5000	220.62	3.59	1898	21	272.1	3.02	0.810805	1.18874	0.0110643	0.804261	0.805287	0.805282				1.17399	1.15975	1.15841				0.0139434	0.0151036	0.0139611
Scirpus cernuus	Cyperaceae	holo	S. cernuus X-01	C. acutiformis	5000	228.96	3.85	2751	40	283.05	3.45	0.808903	1.11594	0.0145402
Scirpus cernuus	Cyperaceae	holo	S. cernuus X-02	C. acutiformis	5000	221.35	4.08	2499	25	276.74	3.57	0.799848	1.14286	0.010004
Scirpus cernuus	Cyperaceae	holo	S. cernuus X-03	C. acutiformis	5000	223.21	3.65	2003	32	275.79	3.05	0.809348	1.19672	0.015976
Scirpus cernuus	Cyperaceae	holo	S. cernuus X-04	C. acutiformis	5000	227.69	3.65	2109	16	284.23	3.06	0.801077	1.19281	0.00758653
Scirpus cernuus	Cyperaceae	holo	S. cernuus X-05	C. acutiformis	5000	213.52	3.92	1995	29	268.37	3.73	0.795618	1.05094	0.0145363
Scirpus cernuus	Cyperaceae	holo	S. cernuus X-06	C. acutiformis	5000	224.53	4.06	2541	31	279.67	3.33	0.802839	1.21922	0.0121999
Scirpus cernuus	Cyperaceae	holo	S. cernuus X-07	C. acutiformis	5000	220.49	3.7	1923	44	274.73	2.97	0.80257	1.24579	0.0228809
Scirpus cernuus	Cyperaceae	holo	S. cernuus X-08	C. acutiformis	5000	226.52	4.1	3004	175	282.19	3.64	0.802722	1.12637	0.0582557
Scirpus cernuus	Cyperaceae	holo	S. cernuus X-09	C. acutiformis	5000	223.59	4.02	2214	35	278.13	3.23	0.803905	1.24458	0.0158085
Scirpus cernuus	Cyperaceae	holo	S. cernuus X-10	sample died
Scirpus cernuus	Cyperaceae	holo	S. cernuus X-11	C. acutiformis	5000	211.43	3.77	3102	19	266.11	3.22	0.794521	1.17081	0.00612508
Scirpus cernuus	Cyperaceae	holo	S. cernuus X-12	C. acutiformis	5000	230.84	3.77	2744	46	287.11	3.71	0.804012	1.01617	0.0167638
Scirpus cernuus	Cyperaceae	holo	S. cernuus X-13	C. acutiformis	5000	221.65	3.95	1720	67	276.39	3.22	0.801947	1.22671	0.0389535
Scirpus cernuus	Cyperaceae	holo	S. cernuus X-14	C. acutiformis	5000	224.44	4.22	1484	24	277.43	3.3	0.808997	1.27879	0.0161725
Scirpus cernuus	Cyperaceae	holo	S. cernuus X-15	C. acutiformis	5000	220.7	3.63	2235	20	273.7	2.97	0.806357	1.22222	0.00894855
Scirpus cernuus	Cyperaceae	holo	S. cernuus X-16	C. acutiformis	5000	219.46	3.68	2177	28	274.62	3.23	0.799141	1.13932	0.0128617
Scirpus cernuus	Cyperaceae	holo	S. cernuus X-17	C. acutiformis	5000	219.61	4.31	1920	44	274.96	3.88	0.798698	1.11082	0.0229167
Scirpus cernuus	Cyperaceae	holo	S. cernuus X-18	C. acutiformis	5000	224.92	4.04	1951	33	279.43	3.28	0.804924	1.23171	0.0169144
Scirpus cernuus	Cyperaceae	holo	S. cernuus X-19	C. acutiformis	5000	220.84	3.57	2083	27	274.59	2.89	0.804254	1.23529	0.0129621
Scirpus cernuus	Cyperaceae	holo	S. cernuus X-20	C. acutiformis	5000	230.32	3.78	2093	77	287.25	3.24	0.80181	1.16667	0.0367893	0.802722	0.80271	0.8027	0.998085	0.996799	0.996793	1.19281	1.17546	1.17343	1.01603	1.01354	1.01297	0.0158085	0.0190103	0.0161542	1.13376	1.25866	1.15708
Sedum spurium	Crassulaceae	mono	S. spurium C-01	G. max	5000	324.47	2.07	1753	556	210.21	2.54	1.54355	0.814961	0.317171
Sedum spurium	Crassulaceae	mono	S. spurium C-02	G. max	5000	321.33	2.35	1634	304	211.54	3.1	1.519	0.758065	0.186047
Sedum spurium	Crassulaceae	mono	S. spurium C-03	G. max	5000	318.49	2.76	1539	377	211.18	4.21	1.50814	0.655582	0.244964
Sedum spurium	Crassulaceae	mono	S. spurium C-04	G. max	5000	333.91	1.65	1937	357	217.68	2.34	1.53395	0.705128	0.184306
Sedum spurium	Crassulaceae	mono	S. spurium C-05	G. max	5000	323.63	1.99	1746	871	210.32	2.55	1.53875	0.780392	0.498855
Sedum spurium	Crassulaceae	mono	S. spurium C-06	G. max	5000	323.05	2.24	2230	220	211.86	2.6	1.52483	0.861538	0.0986547
Sedum spurium	Crassulaceae	mono	S. spurium C-07	G. max	5000	324.66	1.98	1583	757	212.74	2.85	1.52609	0.694737	0.478206
Sedum spurium	Crassulaceae	mono	S. spurium C-08	G. max	5000	325.65	2.14	1699	731	212.32	2.26	1.53377	0.946903	0.430253	1.52993	1.52851	1.52847				0.769228	0.777163	0.772114				0.281067	0.304807	0.268456
Sedum spurium	Crassulaceae	mono	S. spurium X-01	G. max	5000	316.16	2.51	801	838	206.5	2.88	1.53104	0.871528	1.04619
Sedum spurium	Crassulaceae	mono	S. spurium X-02	G. max	5000	324.54	2.45	1453	685	210.89	2.82	1.53891	0.868794	0.471438
Sedum spurium	Crassulaceae	mono	S. spurium X-03	G. max	5000	321.81	2.87	451	1677	210.15	3.5	1.53133	0.82	3.7184
Sedum spurium	Crassulaceae	mono	S. spurium X-04	G. max	5000	309.89	3.1	1648	716	203.82	3.55	1.52041	0.873239	0.434466
Sedum spurium	Crassulaceae	mono	S. spurium X-05	G. max	5000	2x peak not reliable for genome size estimation		199	815					4.09548
Sedum spurium	Crassulaceae	mono	S. spurium X-06	G. max	5000	323.71	2.39	1485	1042	212.47	2.78	1.52356	0.859712	0.701684
Sedum spurium	Crassulaceae	mono	S. spurium X-07	G. max	5000	316.73	2.8	704	1506	204.07	3.6	1.55207	0.777778	2.1392
Sedum spurium	Crassulaceae	mono	S. spurium X-08	G. max	5000	320.9	2.65	1376	451	209.79	3.61	1.52962	0.734072	0.327762
Sedum spurium	Crassulaceae	mono	S. spurium X-09	G. max	5000	312.5	2.99	669	600	205.17	3.5	1.52313	0.854286	0.896861
Sedum spurium	Crassulaceae	mono	S. spurium X-10	G. max	5000	328.38	2.08	1753	556	214.01	2.66	1.53441	0.781955	0.317171
Sedum spurium	Crassulaceae	mono	S. spurium X-11	G. max	5000	314.95	3.19	1649	419	206	4.04	1.52888	0.789604	0.254093
Sedum spurium	Crassulaceae	mono	S. spurium X-12	sample died
Sedum spurium	Crassulaceae	mono	S. spurium X-13	G. max	5000	314.12	3.52	1277	799	205.85	3.65	1.52597	0.964384	0.625685
Sedum spurium	Crassulaceae	mono	S. spurium X-14	G. max	5000	324.72	2.67	1401	680	213.1	3.29	1.52379	0.81155	0.485368
Sedum spurium	Crassulaceae	mono	S. spurium X-15	G. max	5000	328.29	2.32	1153	812	213.58	2.47	1.53708	0.939271	0.70425
Sedum spurium	Crassulaceae	mono	S. spurium X-16	G. max	5000	304.21	3.42	1857	540	200.26	3.8	1.51908	0.9	0.290792
Sedum spurium	Crassulaceae	mono	S. spurium X-17	G. max	5000	323.07	2.6	743	1489	209.84	2.51	1.5396	1.03586	2.00404	1.52962	1.53059	1.53057	0.999801	1.00136	1.00137	0.859712	0.858802	0.855485	1.11763	1.10505	1.10798	0.663684	1.15706	0.76739	2.3613	3.79603	2.85853
Senecio articulatus	Asteraceae	mono	S. articulatus C-01	P. sativum	5000	210.43	1.79	2203	5	296.39	1.64	0.709977	1.09146	0.00226963
Senecio articulatus	Asteraceae	mono	S. articulatus C-02	P. sativum	5000	212.46	2.11	1845	6	296.97	1.86	0.715426	1.13441	0.00325203
Senecio articulatus	Asteraceae	mono	S. articulatus C-03	P. sativum	5000	207.28	2.07	1910	4	290.65	1.84	0.71316	1.125	0.00209424
Senecio articulatus	Asteraceae	mono	S. articulatus C-04	P. sativum	5000	209.86	1.82	2093	12	293.07	2	0.716075	0.91	0.0057334
Senecio articulatus	Asteraceae	mono	S. articulatus C-05	P. sativum	5000	210.09	1.75	1757	7	295.5	1.31	0.710964	1.33588	0.00398406
Senecio articulatus	Asteraceae	mono	S. articulatus C-06	P. sativum	5000	209.5	2.05	1799	7	294.34	1.77	0.711762	1.15819	0.00389105
Senecio articulatus	Asteraceae	mono	S. articulatus C-07	P. sativum	5000	208.12	2.21	2732	17	289.69	2.02	0.718423	1.09406	0.00622255
Senecio articulatus	Asteraceae	mono	S. articulatus C-08	P. sativum	5000	205.61	2.29	1574	12	284.9	1.78	0.721692	1.28652	0.00762389	0.714293	0.714685	0.714675				1.1297	1.14194	1.13533				0.00393756	0.00438386	0.00399725
Senecio articulatus	Asteraceae	mono	S. articulatus X-01	P. sativum	5000	210.04	1.84	2107	67	296.22	1.66	0.709068	1.10843	0.0317988
Senecio articulatus	Asteraceae	mono	S. articulatus X-02	P. sativum	5000	205.94	2.07	1254	186	287.46	1.58	0.716413	1.31013	0.148325
Senecio articulatus	Asteraceae	mono	S. articulatus X-03	P. sativum	5000	212.12	2.06	1321	116	297.89	1.81	0.712075	1.13812	0.0878123
Senecio articulatus	Asteraceae	mono	S. articulatus X-04	P. sativum	5000	206.73	1.88	2238	99	291.49	1.63	0.709218	1.15337	0.0442359
Senecio articulatus	Asteraceae	mono	S. articulatus X-05	P. sativum	5000	210.34	2.27	1404	110	296.45	1.73	0.709529	1.31214	0.0783476
Senecio articulatus	Asteraceae	mono	S. articulatus X-06	P. sativum	5000	213.17	2.3	995	158	298.43	1.81	0.714305	1.27072	0.158794
Senecio articulatus	Asteraceae	mono	S. articulatus X-07	P. sativum	5000	202.92	2.95	1562	167	283.62	2.32	0.715464	1.27155	0.106914
Senecio articulatus	Asteraceae	mono	S. articulatus X-08	P. sativum	5000	206.54	2.03	1456	154	288.55	1.57	0.715786	1.29299	0.105769
Senecio articulatus	Asteraceae	mono	S. articulatus X-09	P. sativum	5000	213.89	1.79	1489	358	299.1	1.45	0.715112	1.23448	0.24043
Senecio articulatus	Asteraceae	mono	S. articulatus X-10	P. sativum	5000	203.9	1.91	1329	350	284.89	1.48	0.715715	1.29054	0.263356
Senecio articulatus	Asteraceae	mono	S. articulatus X-11	P. sativum	5000	210.42	2.33	766	222	294.13	1.73	0.715398	1.34682	0.289817
Senecio articulatus	Asteraceae	mono	S. articulatus X-12	P. sativum	5000	198.38	2.44	1384	30	274.69	1.94	0.722196	1.25773	0.0216763
Senecio articulatus	Asteraceae	mono	S. articulatus X-13	P. sativum	5000	210.61	2.11	2566	131	295.25	2.06	0.713328	1.02427	0.0510522
Senecio articulatus	Asteraceae	mono	S. articulatus X-14	P. sativum	5000	203.19	3.1	1827	140	284.98	2.45	0.712997	1.26531	0.0766284	0.714708	0.714043	0.714035	1.00058	0.999102	0.999105	1.26801	1.23404	1.23065	1.12243	1.08066	1.08396	0.0967907	0.121783	0.0936831	24.5814	27.7798	23.4369
Silene nocturna	Caryophyllaceae	mono	S. nocturna C-01	B. perennis	5000	213.35	2.53	2325	383	614.61	1.62	0.347131	1.56173	0.164731
Silene nocturna	Caryophyllaceae	mono	S. nocturna C-02	B. perennis	5000	210.01	2.63	2462	370	601.3	1.75	0.34926	1.50286	0.150284
Silene nocturna	Caryophyllaceae	mono	S. nocturna C-03	B. perennis	5000	212.45	2.49	1992	473	612.68	1.61	0.346755	1.54658	0.23745
Silene nocturna	Caryophyllaceae	mono	S. nocturna C-04	B. perennis	5000	212.91	2.45	2274	283	610.03	1.56	0.349016	1.57051	0.12445
Silene nocturna	Caryophyllaceae	mono	S. nocturna C-05	B. perennis	5000	214.89	2.79	2150	299	608.23	1.76	0.353304	1.58523	0.13907
Silene nocturna	Caryophyllaceae	mono	S. nocturna C-06	B. perennis	5000	205.82	2.79	2695	359	591	1.79	0.348257	1.55866	0.13321
Silene nocturna	Caryophyllaceae	mono	S. nocturna C-07	B. perennis	5000	208.87	2.51	1759	525	602.13	1.52	0.346885	1.65132	0.298465
Silene nocturna	Caryophyllaceae	mono	S. nocturna C-08	B. perennis	5000	210.7	2.58	2173	346	607.06	1.68	0.347083	1.53571	0.159227
Silene nocturna	Caryophyllaceae	mono	S. nocturna C-09	B. perennis	5000	206.71	2.51	2301	478	597.07	1.65	0.346207	1.52121	0.207736
Silene nocturna	Caryophyllaceae	mono	S. nocturna C-10	B. perennis	5000	214.07	2.65	1102	919	610.37	1.8	0.350722	1.47222	0.833938	0.347694	0.348462	0.348456				1.55262	1.5506	1.54992				0.161979	0.244856	0.201724
Silene nocturna	Caryophyllaceae	mono	S. nocturna X-01	B. perennis	5000	215.96	3.56	949	890	620.47	1.46	0.348059	2.43836	0.937829
Silene nocturna	Caryophyllaceae	mono	S. nocturna X-02	B. perennis	5000	213.74	3.08	737	1486	611.87	1.61	0.349323	1.91304	2.01628
Silene nocturna	Caryophyllaceae	mono	S. nocturna X-03	B. perennis	5000	212.65	2.59	1283	819	605.9	1.64	0.350966	1.57927	0.638348
Silene nocturna	Caryophyllaceae	mono	S. nocturna X-04	B. perennis	5000	214.36	2.6	1642	623	610.58	1.76	0.351076	1.47727	0.379415
Silene nocturna	Caryophyllaceae	mono	S. nocturna X-05	B. perennis	5000	213.02	2.56	1529	664	607.74	1.82	0.350512	1.40659	0.434271
Silene nocturna	Caryophyllaceae	mono	S. nocturna X-06	B. perennis	5000	214.2	2.73	692	1510	609.4	1.67	0.351493	1.63473	2.18208
Silene nocturna	Caryophyllaceae	mono	S. nocturna X-07	B. perennis	5000	212.74	2.44	2299	730	609.63	1.57	0.348966	1.55414	0.317529
Silene nocturna	Caryophyllaceae	mono	S. nocturna X-08	B. perennis	5000	212.59	2.78	1091	1256	604.11	1.68	0.351906	1.65476	1.15124
Silene nocturna	Caryophyllaceae	mono	S. nocturna X-09	B. perennis	5000	213.72	3.2	431	1024	605.92	1.91	0.35272	1.67539	2.37587
Silene nocturna	Caryophyllaceae	mono	S. nocturna X-10	B. perennis	5000	213.88	3.31	771	1076	606.99	1.72	0.352362	1.92442	1.39559
Silene nocturna	Caryophyllaceae	mono	S. nocturna X-11	B. perennis	5000	213.3	2.53	1832	324	608.36	1.54	0.350615	1.64286	0.176856
Silene nocturna	Caryophyllaceae	mono	S. nocturna X-12	B. perennis	5000	213.19	3.65	1263	703	609.72	1.74	0.349652	2.0977	0.556611
Silene nocturna	Caryophyllaceae	mono	S. nocturna X-13	B. perennis	5000	208.36	3	1019	848	595.87	1.67	0.349674	1.79641	0.832188
Silene nocturna	Caryophyllaceae	mono	S. nocturna X-14	B. perennis	5000	215.04	2.91	786	1360	613.66	1.65	0.350422	1.76364	1.73028
Silene nocturna	Caryophyllaceae	mono	S. nocturna X-15	B. perennis	5000	215.02	3.35	1362	477	616.06	1.65	0.349024	2.0303	0.35022
Silene nocturna	Caryophyllaceae	mono	S. nocturna X-16	B. perennis	5000	208.55	3.36	734	1298	592.21	1.8	0.352155	1.86667	1.76839
Silene nocturna	Caryophyllaceae	mono	S. nocturna X-17	B. perennis	5000	218.67	2.77	1590	589	629.95	1.46	0.347123	1.89726	0.37044
Silene nocturna	Caryophyllaceae	mono	S. nocturna X-18	B. perennis	5000	215.96	3.7	1830	359	613.95	1.99	0.351755	1.8593	0.196175
Silene nocturna	Caryophyllaceae	mono	S. nocturna X-19	B. perennis	5000	209.69	2.83	1361	747	601.5	1.6	0.348612	1.76875	0.548861
Silene nocturna	Caryophyllaceae	mono	S. nocturna X-20	B. perennis	5000	209.05	3.06	406	1441	597.08	1.93	0.350121	1.58549	3.54926
Silene nocturna	Caryophyllaceae	mono	S. nocturna X-21	B. perennis	5000	208.89	3.32	461	1348	592.99	1.86	0.352266	1.78495	2.92408
Silene nocturna	Caryophyllaceae	mono	S. nocturna X-22	B. perennis	5000	214.13	2.76	1734	646	611.62	1.7	0.350103	1.62353	0.372549	0.350467	0.350405	0.350402	1.00798	1.00558	1.00558	1.76619	1.77158	1.75814	1.13756	1.14251	1.13434	0.735268	1.14565	0.798711	4.53928	4.67888	3.95942
Internal standards:	Bellis perennis =			B. perennis
	Carex acutiformis =			C. acutiformis
	Glycine max ´Polanka´ =			G. max
	Oryza sativa ´Nipponbare´=			O. sativa
	Pisum sativum ´Ctirad´=			P. sativum
	Solanum lycopersicon ´Stupicke polni tyckove rane´=			S. lycopersicon
	Vicia faba ´Inovec´ =			V. faba

## Sheet: Table S2
Sorted by species name				Survival and Mortality							Overall irradiation effect on relDNA			Overall irradiation effect on relCV			Overall irradiation effect on relG2
Species	Family	Standard	Chromo somes	Control samples survived	Control samples died	Irradiated samples survived	Irradiated samples died	Control samples survival (%)	Irradiated samples survival (%)	Irradiation effect on mortality	Median irrad. / median control	Mean irrad. / mean control	Geom irrad. / geom control	Median irrad. / median control	Mean irrad. / mean control	Geom irrad. / geom control	Median irrad. / median control	Mean irrad. / mean control	Geom irrad. / Geom control
Asplenium bulbiferum	Aspleniaceae	V. faba	mono	7	2	17	3	77.7778	85	0.915033	0.998906	0.998994	0.999002	0.997041	0.996188	0.991698	1.95478	1.68206	1.88642
Begonia bowerae	Begoniaceae	S. lycopersicon	mono	6	0	13	1	100	92.8571	1.07692	1.00429	1.00444	1.00439	1.2022	1.27796	1.2704	7.96459	6.03058	5.26715
Carex grayi	Cyperaceae	S. lycopersicon	holo	11	0	20	0	100	100	1	1.00202	1.00241	1.00239	1.05422	1.04806	1.04787	1.07172	1.13155	1.06846
Carex humilis	Cyperaceae	S. lycopersicon	holo	5	5	7	9	50	43.75	1.14286	0.99268	0.995016	0.995031	1.07776	1.07719	1.07774	0.90886	0.975647	0.843521
Carex pilulifera	Cyperaceae	S. lycopersicon	holo	3	3	3	4	50	42.8571	1.16667	0.998075	0.99566	0.995656	1.10063	1.09342	1.09358	1.39832	1.40607	1.51729
Cymbalaria muralis	Plantaginaceae	O. sativa	mono	5	0	8	2	100	80	1.25	0.996098	0.995655	0.995691	1.31478	1.37779	1.36636	9.74855	7.93052	9.83728
Drosera capensis	Droseraceae	S. lycopersicon	holo	11	3	18	8	78.5714	69.2308	1.13492	0.987829	1.00005	1.00043	1.05032	1.05008	1.05995	0.823006	0.855902	0.893789
Drosera scorpioides	Droseraceae	B. perennis	holo	8	0	12	0	100	100	1	1.00722	1.00904	1.00904	1.16827	1.21554	1.22887	1.20184	1.11965	1.09443
Eleocharis palustris	Cyperaceae	B. perennis	holo	6	0	9	0	100	100	1	1.01954	1.00886	1.00898	1.54661	1.49782	1.47834	0.956119	0.732138	0.918968
Euonymus japonicus	Celastraceae	O. sativa	mono	10	0	19	1	100	95	1.05263	0.984629	0.984255	0.98442	0.973519	0.990185	1.01032	9.97654	8.1147	6.20417
Isolepis prolifera	Cyperaceae	C. acutiformis	holo	8	0	10	3	100	76.9231	1.3	1.00265	1.00386	1.00386	1.04521	1.08447	1.08248	1.16939	1.21949	1.15036
Kalanchoë delagoensis	Crassulaceae	O. sativa	mono	9	0	16	2	100	88.8889	1.125	0.976585	0.980306	0.980208	1.26165	1.33764	1.32091	1.78276	2.42644	2.3098
Lavandula angustifolia	Lamiaceae	C. acutiformis	mono	5	1	11	3	83.3333	78.5714	1.06061	1.00721	1.00595	1.00595	1.02627	1.02835	1.02474	2.53241	2.47419	2.05061
Luzula sylvatica	Juncaceae	C. acutiformis	holo	12	0	22	0	100	100	1	1.00294	1.00427	1.00427	0.954086	0.964259	0.963748	1.4102	1.23205	1.46422
Lysimachia nemorum	Primulaceae	G. max	mono	16	0	27	0	100	100	1	1.00524	1.00201	1.00201	0.919163	0.930741	0.929892	4.80851	4.8953	4.71799
Peperomia glabella	Piperaceae	B. perennis	mono	3	2	5	5	60	50	1.2	1.00637	1.00773	1.00773	1.09333	1.08935	1.089	1.51922	2.22809	2.71052
Pisum sativum	Fabaceae	B. perennis	mono	3	3	9	5	50	64.2857	0.777778	1.00513	1.00557	1.00555	1.14183	1.1233	1.11987	14.6348	13.4033	12.7497
Plectranthus amboinicus	Lamiaceae	G. max	mono	7	0	13	0	100	100	1	1.01172	1.00961	1.0096	1.0567	1.04767	1.04632	1.66165	2.03541	1.96609
Prionium serratum	Thurniaceae	C. acutiformis	unknown	25	0	25	0	100	100	1	0.998774	0.998139	0.9982	1.04893	1.03292	1.03313	0.748352	0.687136	0.641566
Scirpus cernuus	Cyperaceae	C. acutiformis	holo	10	0	19	1	100	95	1.05263	0.998085	0.996799	0.996793	1.01603	1.01354	1.01297	1.13376	1.25866	1.15708
Sedum spurium	Crassulaceae	G. max	mono	8	0	16	1	100	94.1176	1.0625	0.999801	1.00136	1.00137	1.11763	1.10505	1.10798	2.3613	3.79603	2.85853
Senecio articulatus	Asteraceae	P. sativum	mono	8	0	14	0	100	100	1	1.00058	0.999102	0.999105	1.12243	1.08066	1.08396	24.5814	27.7798	23.4369
Silene nocturna	Caryophyllaceae	B. perennis	mono	10	0	22	0	100	100	1	1.00798	1.00558	1.00558	1.13756	1.14251	1.13434	4.53928	4.67888	3.95942
Minimum				3	0	3	0	50	42.8571	0.777778	0.976585	0.980306	0.980208	0.919163	0.930741	0.929892	0.748352	0.687136	0.641566
Maximum				25	5	27	9	100	100	1.3	1.01954	1.00961	1.0096	1.54661	1.49782	1.47834	24.5814	27.7798	23.4369
Mean				8.52174	0.826087	14.5652	2.08696	89.1166	85.0644	1.05728	1.00062	1.00064	1.00066	1.10549	1.11325	1.11193	4.29945	4.26494	3.94367
Sorted by chromosomal structure
Prionium serratum	Thurniaceae	C. acutiformis	unknown	25	0	25	0	100	100	1	0.998774	0.998139	0.9982	1.04893	1.03292	1.03313	0.748352	0.687136	0.641566
Carex grayi	Cyperaceae	S. lycopersicon	holo	11	0	20	0	100	100	1	1.00202	1.00241	1.00239	1.05422	1.04806	1.04787	1.07172	1.13155	1.06846
Carex humilis	Cyperaceae	S. lycopersicon	holo	5	5	7	9	50	43.75	1.14286	0.99268	0.995016	0.995031	1.07776	1.07719	1.07774	0.90886	0.975647	0.843521
Carex pilulifera	Cyperaceae	S. lycopersicon	holo	3	3	3	4	50	42.8571	1.16667	0.998075	0.99566	0.995656	1.10063	1.09342	1.09358	1.39832	1.40607	1.51729
Drosera capensis	Droseraceae	S. lycopersicon	holo	11	3	18	8	78.5714	69.2308	1.13492	0.987829	1.00005	1.00043	1.05032	1.05008	1.05995	0.823006	0.855902	0.893789
Drosera scorpioides	Droseraceae	B. perennis	holo	8	0	12	0	100	100	1	1.00722	1.00904	1.00904	1.16827	1.21554	1.22887	1.20184	1.11965	1.09443
Eleocharis palustris	Cyperaceae	B. perennis	holo	6	0	9	0	100	100	1	1.01954	1.00886	1.00898	1.54661	1.49782	1.47834	0.956119	0.732138	0.918968
Isolepis prolifera	Cyperaceae	C. acutiformis	holo	8	0	10	3	100	76.9231	1.3	1.00265	1.00386	1.00386	1.04521	1.08447	1.08248	1.16939	1.21949	1.15036
Luzula sylvatica	Juncaceae	C. acutiformis	holo	12	0	22	0	100	100	1	1.00294	1.00427	1.00427	0.954086	0.964259	0.963748	1.4102	1.23205	1.46422
Scirpus cernuus	Cyperaceae	C. acutiformis	holo	10	0	19	1	100	95	1.05263	0.998085	0.996799	0.996793	1.01603	1.01354	1.01297	1.13376	1.25866	1.15708
Minimum			holo	3	0	3	0	50	42.8571	1	0.987829	0.995016	0.995031	0.954086	0.964259	0.963748	0.823006	0.732138	0.843521
Maximum			holo	12	5	22	9	100	100	1.3	1.01954	1.00904	1.00904	1.54661	1.49782	1.47834	1.4102	1.40607	1.51729
Mean			holo	8.22222	1.22222	13.3333	2.77778	86.5079	80.8623	1.08856	1.00123	1.00177	1.00183	1.11257	1.11604	1.11617	1.11925	1.10346	1.12313
Asplenium bulbiferum	Aspleniaceae	V. faba	mono	7	2	17	3	77.7778	85	0.915033	0.998906	0.998994	0.999002	0.997041	0.996188	0.991698	1.95478	1.68206	1.88642
Begonia bowerae	Begoniaceae	S. lycopersicon	mono	6	0	13	1	100	92.8571	1.07692	1.00429	1.00444	1.00439	1.2022	1.27796	1.2704	7.96459	6.03058	5.26715
Cymbalaria muralis	Plantaginaceae	O. sativa	mono	5	0	8	2	100	80	1.25	0.996098	0.995655	0.995691	1.31478	1.37779	1.36636	9.74855	7.93052	9.83728
Euonymus japonicus	Celastraceae	O. sativa	mono	10	0	19	1	100	95	1.05263	0.984629	0.984255	0.98442	0.973519	0.990185	1.01032	9.97654	8.1147	6.20417
Kalanchoë delagoensis	Crassulaceae	O. sativa	mono	9	0	16	2	100	88.8889	1.125	0.976585	0.980306	0.980208	1.26165	1.33764	1.32091	1.78276	2.42644	2.3098
Lavandula angustifolia	Lamiaceae	C. acutiformis	mono	5	1	11	3	83.3333	78.5714	1.06061	1.00721	1.00595	1.00595	1.02627	1.02835	1.02474	2.53241	2.47419	2.05061
Lysimachia nemorum	Primulaceae	G. max	mono	16	0	27	0	100	100	1	1.00524	1.00201	1.00201	0.919163	0.930741	0.929892	4.80851	4.8953	4.71799
Peperomia glabella	Piperaceae	B. perennis	mono	3	2	5	5	60	50	1.2	1.00637	1.00773	1.00773	1.09333	1.08935	1.089	1.51922	2.22809	2.71052
Pisum sativum	Fabaceae	B. perennis	mono	3	3	9	5	50	64.2857	0.777778	1.00513	1.00557	1.00555	1.14183	1.1233	1.11987	14.6348	13.4033	12.7497
Plectranthus amboinicus	Lamiaceae	G. max	mono	7	0	13	0	100	100	1	1.01172	1.00961	1.0096	1.0567	1.04767	1.04632	1.66165	2.03541	1.96609
Sedum spurium	Crassulaceae	G. max	mono	8	0	16	1	100	94.1176	1.0625	0.999801	1.00136	1.00137	1.11763	1.10505	1.10798	2.3613	3.79603	2.85853
Senecio articulatus	Asteraceae	P. sativum	mono	8	0	14	0	100	100	1	1.00058	0.999102	0.999105	1.12243	1.08066	1.08396	24.5814	27.7798	23.4369
Silene nocturna	Caryophyllaceae	B. perennis	mono	10	0	22	0	100	100	1	1.00798	1.00558	1.00558	1.13756	1.14251	1.13434	4.53928	4.67888	3.95942
Minimum			mono	3	0	5	0	50	50	0.777778	0.976585	0.980306	0.980208	0.919163	0.930741	0.929892	1.51922	1.68206	1.88642
Maximum			mono	16	3	27	5	100	100	1.25	1.01172	1.00961	1.0096	1.31478	1.37779	1.36636	24.5814	27.7798	23.4369
Mean			mono	7.46154	0.615385	14.6154	1.76923	90.0855	86.8247	1.04004	1.00035	1.00004	1.00005	1.10493	1.11749	1.11506	6.77429	6.72887	6.15036
